# Supplementary material for: Quality of reporting and adherence to the ARRIVE guidelines 2.0 for preclinical degradable metal research in animal models of bone defect and fracture: a systematic review
Source: Regen Biomater. 2022 Oct 3;9:rbac076. doi: 10.1093/rb/rbac076 (PMC9632456; doi:10.1093/rb/rbac076)
Supplement: rbac076_Supplementary_Data [file rbac076_supplementary_data.zip]

Archive with 11 entries (11 files):
- Supplementary data 2.xlsx
- Supplementary data 3.xlsx
- supplementary data 4.xlsx
- supplementary data 5.xlsx
- Supplementary data 6.xlsx
- Supplementary data 7.docx
- Supplementary data 8.pdf
- Supplementary data 9.xlsx
- supplementary data 10.xlsx
- supplementary data 11.xlsx
- Supplementary data 1.docx
