# Supplementary material for: Quality of reporting and adherence to the ARRIVE guidelines 2.0 for preclinical degradable metal research in animal models of bone defect and fracture: a systematic review
Source: Regen Biomater. 2022 Oct 3;9:rbac076. doi: 10.1093/rb/rbac076 (PMC9632456; doi:10.1093/rb/rbac076)
Supplement: rbac076_Supplementary_Data [file rbac076_supplementary_data.zip › Supplementary data 2.xlsx]

## Sheet: full-text screening(first)
ID	study	Non conference literature	Availability of the full text	Whether animal models of bone repair was reported	Wheather degradable metals were used for bone repair	Whether a control group was set up	Non-repetitive literature	Included	Notes
1	Asgari, M.2019	YES	YES	YES	YES	YES	YES	Included-bone defect
2	Bodelón, O. G.2015	YES	YES	YES	YES	YES	YES	included——bone fracture
3	Byun, S. H.2017	YES	NO→excluded
4	Byun, S. H.2017	YES	YES	YES	YES	YES	YES	Included-bone defect
5	Byun, Soo-Hwan 2020	YES	YES	YES	YES	YES	YES	Included-bone defect
6	Byun, Soo-Hwan 2020	YES	YES	YES	YES	NO→excluded
7	Carluccio, D. 2020	YES	YES	YES	YES	YES	YES	Included-bone defect
8	Celarek, A. 2012	YES	YES	YES	YES	YES	YES	Included-bone defect
9	Charyeva, O. 2015	YES	YES	YES	YES	YES	YES	Included-bone defect
10	Chaya, Amy 2015	YES	YES	YES	YES	NO→excluded
11	Chaya, Amy 2015	YES	YES	YES	YES	YES	YES	included——bone fracture
12	Chen, Junxiu 2019	YES	YES	YES	YES	YES	YES	Included-bone defect
13	Chen, Yangmei 2020	YES	YES	YES	YES	YES	YES	Included-bone defect
14	Chen, Y. 2018	YES	YES	YES	YES	YES	YES	Included-bone defect
15	Chen, Y. T. 2020	YES	YES	YES	YES	YES	YES	Included-bone defect
16	Cheng, P. 2016	YES	YES	YES	YES	YES	YES	Included-bone defect
17	Cheng, Pengfei 2016	YES	YES	YES	YES	NO→excluded			Comparison of the same material in different body parts
18	Cheng, Xueliang 2021	YES	YES	YES	YES	YES	YES	Included-bone defect
19	Cho, S. Y. 2013	YES	YES	YES	YES	YES	YES	Included-bone defect
20	Chou, D. T. 2019	YES	YES	YES	YES	YES	YES	included——bone fracture
21	Bracht, K. 2013	YES	YES	YES	YES	YES	YES	Included-bone defect
22	Chow, D. H. K. 2017	NO→excluded
23	Chow, D. H. K.2021	YES	YES	YES	YES	YES	YES	included——bone fracture
24	Chu, Wenxiang 2020	YES	YES	YES	YES	YES	YES	Included-bone defect
25	Cipriano, A. F. 2017	YES	YES	YES	YES	YES	YES	Included-bone defect
26	Damayanti, Ista 2018	YES	YES	YES	YES	NO→excluded
27	Diekmann, J. 2016	YES	YES	YES	YES	YES	YES	Included-bone defect
28	Dong, Jiahui 2018	YES	YES	YES	YES	YES	YES	Included-bone defect
29	Duan, H. 2020	YES	YES	YES	YES	YES	YES	Included-bone defect
30	Ezechieli, M. 2014	YES	YES	YES	YES	YES	YES	Included-bone defect
31	Fu, Yang-Mu 2019	YES	YES	YES	YES	YES	YES	Included-bone defect
32	Gabbai-Armelin, P. R. 2019	YES	YES	YES	YES	YES	YES	Included-bone defect
33	Grau, Michael 2018	YES	YES	YES	YES	YES	YES	Included-bone defect
34	Gruenewald, T. A. 2016	YES	YES	YES	YES	NO→excluded
35	Grün, N. G. 2018	YES	YES	YES	YES	YES	YES	Included-bone defect
36	Guo, H. 2020	YES	YES	YES	YES	YES	YES	Included-bone defect
37	Guo, Pushan 2021	YES	YES	YES	YES	YES	YES	Included-bone defect
38	Guo, Y. 2019	YES	YES	YES	YES	YES	YES	Included-bone defect
39	Han, Hyung-Seop 2012	YES	YES	YES	YES	YES	YES	Included-bone defect
40	Han, J. 2016	YES	YES	YES	YES	YES	YES	Included-bone defect
41	Han, P. 2015	YES	YES	YES	YES	YES	YES	included——bone fracture
42	Handayani, Lisa 2018	YES	YES	NO→excluded					The study is a laboratory study and does not involve the description of animal experiments
43	He, Jin 2021	YES	YES	YES	YES	YES	YES	Included-bone defect
44	He, Wei 2021	YES	YES	YES	YES	YES	YES	Included-bone defect
45	Helmholz, Heike 2019	YES	YES	YES	YES	YES	YES	included——bone fracture
46	Hirvinen, Laura J. M. 2009	YES	YES	YES	NO→excluded
47	Holweg, P.2020	YES	YES	YES	YES	YES	YES	included——bone fracture
48	Hou, Peng 2016	YES	YES	YES	YES	YES	YES	Included-bone defect
49	Huang, Shibo 2020	YES	YES	YES	YES	YES	YES	included——bone fracture
50	Iglesias, C. 2015	YES	YES	YES	YES	YES	YES	included——bone fracture
51	Imwinkelried, T. 2020	YES	YES	YES	YES	YES	YES	included——bone fracture
52	Jähn, K. 2016	YES	YES	YES	YES	YES	YES	included——bone fracture/defect
53	Jerbić Radetić, A. T. 2021	YES	YES	YES	YES	YES	YES	Included-bone defect
54	Jia, B. 2020	YES	YES	YES	YES	YES	YES	Included-bone defect
55	Jia, B. 2021	YES	YES	YES	YES	YES	YES	Included-bone defect
56	Kawamura, Naohiko 2020	YES	YES	YES	YES	YES	YES	Included-bone defect
57	Kaya, A. Arslan 2008	YES	YES	YES	YES	YES	YES	Included-bone defect
58	Kim, B. J. 2018	YES	YES	YES	YES	YES	YES	included——bone fracture
59	Kim, Sae-Mi 2014	YES	YES	YES	YES	YES	YES	Included-bone defect
60	Kong, X. 2018	YES	YES	YES	YES	YES	YES	included——bone fracture
61	Kubásek, J. 2019	YES	YES	YES	YES	YES	YES	Included-bone defect
62	Lai, Y. 2019	YES	YES	YES	YES	YES	YES	Included-bone defect
63	Lalk, Mareike 2013	YES	YES	YES	YES	YES	YES	Included-bone defect
64	Levorova, J. 2018	YES	YES	YES	YES	YES	YES	Included-bone defect
65	Li, D. 2019	YES	YES	YES	YES	YES	YES	included——bone fracture
66	Li, G. 2018	YES	YES	YES	YES	YES	YES	included——bone fracture
67	Li, Yixuan 2019	YES	YES	YES	YES	YES	YES	Included-bone defect
68	Li, Zhen 2017	YES	YES	YES	YES	YES	YES	Included-bone defect
69	Lin, Z. 2019	YES	YES	YES	YES	YES	YES	Included-bone defect
70	Liu, Jianing 2019	YES	YES	YES	YES	YES	YES	Included-bone defect
71	Liu, Peng 2021	YES	YES	YES	YES	YES	YES	Included-bone defect
72	Liu, Wei 2019	YES	YES	YES	YES	YES	YES	Included-bone defect
73	Liu, Yang 2021	YES	YES	YES	YES	YES	YES	Included-bone defect
74	Lu, X. Z. 2020	YES	YES	YES	YES	YES	YES	Included-bone defect
75	Mandal, Santanu 2021	YES	YES	YES	YES	NO→excluded			In the part of animal experimental design, experimental control is not mentioned
76	Marukawa, E. 2016	YES	YES	YES	YES	YES	YES	included——bone fracture
77	Meyer-Lindenberg, Andrea 2010	YES	YES	YES	YES	NO→excluded
78	Miao, Hongwei 2019	YES	YES	YES	YES	YES	YES	Included-bone defect
79	Montoya, R. 2014	YES	YES	YES	YES	NO→excluded			In the part of animal experimental design, experimental control is not mentioned
80	Nasution, Ahmad Kafrawi 2018	YES	YES	YES	YES	NO→excluded			In the part of animal experimental design, experimental control is not mentioned
81	Naujokat, H. 2020	YES	YES	YES	YES	YES	YES	Included-bone defect
82	Naujokat, H. 2017	YES	YES	YES	YES	YES	YES	included——bone fracture
83	Neacsu, P. 2017	YES	YES	YES	YES	YES	YES	included——bone fracture
84	Niu, Jialin 2016	YES	YES	YES	YES	YES	YES	Included-bone defect
85	Noviana, D. 2016	YES	YES	YES	YES	YES	YES	Included-bone defect
86	Peng, Wei 2019	YES	YES	YES	YES	YES	YES	Included-bone defect
87	Perumal, G. 2020	YES	YES	YES	YES	YES	YES	Included-bone defect
88	Qu, X. 2021	YES	YES	YES	YES	YES	YES	Included-bone defect/fracture
89	Rahmati, Maryam 2021	YES	YES	YES	YES	YES	YES	Included-bone defect
90	Razavi, Mehdi 2020	YES	YES	YES	YES	YES	YES	Included-bone defect
91	Rössig, C. 2015	YES	YES	YES	YES	YES	YES	Included-bone defect
92	Schaller, B. 2018	YES	YES	YES	YES	YES	YES	included——bone fracture
93	Schaller, B.2017	YES	YES	YES	YES	YES	YES	Included-bone defect
94	Siallagan, S. F. 2016	NO→excluded
95	Siallagan, Sitaria Fransiska 2015	NO→excluded
96	Siallagan, S. F.2019	YES	YES	YES	YES	YES	YES	included——bone fracture
97	Smith, M. R. 2012	YES	YES	YES	YES	YES	YES	Included-bone defect
98	Song, M. H. 2019	YES	YES	YES	YES	YES	YES	Included-bone defect
99	Tian, Jinhuan 2015	YES	YES	YES	YES	YES	YES	Included-bone defect
100	Tian, L. 2016	YES	NO→excluded
101	Tian, L. 2018	YES	YES	YES	YES	YES	YES	included——bone fracture
102	Torkian, A. 2021	YES	YES	YES	YES	YES	YES	Included-bone defect
103	Torroni, A. 2021	YES	YES	YES	YES	YES	YES	Included-bone defect
104	Torroni, A. 2017	YES	YES	YES	YES	YES	YES	Included-bone defect
105	Torroni, A. 2018	YES	YES	YES	YES	YES	YES	Included-bone defect
106	Ullmann, B. 2013	YES	YES	YES	YES	YES	YES	Included-bone defect
107	Ulum, Mokhamad F.2015	YES	YES	YES	YES	YES	YES	Included-bone defect
108	Uzun, S. 2019	YES	YES	YES	YES	NO→excluded
109	Wang, Cheng-Yue 2018	YES	YES	YES	YES	YES	YES	Included-bone defect
110	Wang, Haijian 2021	YES	YES	YES	YES	YES	YES	Included-bone defect
111	Wang, Jie 2021	YES	YES	YES	YES	YES	YES	Included-bone defect
112	Wang, Wei 2020	YES	YES	YES	YES	YES	YES	Included-bone defect
113	Wang, W. 2019	YES	YES	YES	YES	YES	YES	Included-bone defect
114	Wang, Yansong 2019	YES	YES	YES	YES	YES	YES	Included-bone defect
115	Wang, Z. 2020	YES	YES	YES	YES	YES	YES	included——bone fracture
116	Wegener, B. 2021	YES	YES	YES	YES	YES	YES	Included-bone defect
117	Wessels, Victor 2012	YES	YES	YES	YES	NO→excluded
118	Willbold, Elmar 2013	YES	YES	YES	YES	NO→excluded			The study was on the same material at different time points of implantation；There was no control group when discussing the implantation of magnesium alloy into bone
119	Willbold, E. 2011	YES	YES	YES	YES	YES	YES	Included-bone defect
120	Witte, F. 2006	YES	YES	YES	YES	YES	YES	Included-bone defect
121	Witte, F. 2007	YES	YES	YES	YES	YES	YES	Included-bone defect
122	Wiwanto, Siska 2017	NO→excluded
123	Wong, Hoi Man 2013	YES	YES	YES	YES	YES	YES	Included-bone defect
124	Wu, Shuang 2019	YES	YES	YES	YES	YES	YES	Included-bone defect
125	Wu, Shuang 2021	YES	YES	YES	YES	YES	YES	Included-bone defect
126	Wu, Y. 2019	YES	YES	YES	YES	YES	YES	Included-bone defect
127	Wu, Y. F. 2017	YES	YES	YES	YES	YES	YES	included——bone fracture
128	Wu, Zhaoying 2016	YES	YES	YES	NO→excluded
129	Xi, Zheng 2020	YES	YES	YES	YES	YES	YES	Included-bone defect
130	Xiao, Chi 2018	YES	YES	YES	YES	YES	YES	Included-bone defect
131	Xu, Taotao 2019	YES	YES	NO→excluded					implantation in canine dorsal muscles；The procedure was not described, resulting in bone defects or fractures
132	Xu, Yichi 2018	YES	YES	YES	YES	NO→excluded			No control group
133	Yang, Hongtao 2019	YES	YES	YES	YES	YES	YES	Included-bone defect
134	Yang, Hongtao 2021	YES	YES	YES	YES	YES	YES	included——bone fracture/defect
135	Ye, Li 2021	YES	YES	YES	YES	YES	YES	Included-bone defect
136	Yu, Kun 2013	YES	YES	YES	YES	YES	YES	included——bone fracture
137	Yu, Weilin 2017	YES	YES	YES	YES	YES	YES	Included-bone defect
138	Zeller-Plumhoff, Berit 2020	YES	YES	YES	YES	YES	YES	Included-bone defect
139	Zhang, Chaoxing 2020	YES	YES	YES	YES	YES	YES	Included-bone defect
140	Zhang, Dandan 2020	YES	YES	YES	YES	YES	YES	Included-bone defect
141	Zhang, Erlin 2009	YES	YES	YES	YES	NO→excluded			no control group
142	Zhang, N. 2018	YES	YES	YES	YES	YES	YES	Included-bone defect
143	Zhang, N. 2018	YES	YES	YES	YES	YES	NO→excluded
144	Zhang, Qiang 2013	YES	YES	YES	YES	YES	YES	Included-bone defect
145	Zhang, Y. 2016	YES	YES	YES	YES	YES	YES	included——bone fracture
146	Zhang, Z. 2021	YES	YES	YES	YES	YES	YES	included——bone fracture
147	Zhang, Z. 2021	YES	YES	YES	YES	YES	YES	Included-bone defect
148	Zhao, D. 2018	YES	YES	YES	YES	YES	YES	included——bone fracture
149	Zhu, Donghui 2019	YES	YES	YES	YES	YES	YES	Included-bone defect
150	Zhuang, J. 2016	YES	YES	YES	YES	YES	YES	included——bone fracture
151	Zhuang, Y. 2021	YES	YES	YES	YES	YES	YES	Included-bone defect
152	Angrisani, N. 2016	YES	YES	YES	YES	NO→excluded			no control group
153	Bahatibieke, A. 2021	YES	YES	YES	YES	YES	YES	Included-bone defect
154	Berglund, I. S. 2016	YES	YES	YES	YES	YES	YES	Included-bone defect
155	Bondarenko, A. 2014	YES	YES	YES	YES	YES	YES	Included-bone defect
156	Dang, L. H. N.2019	YES	YES	YES	YES	YES	YES	Included-bone defect
157	Erdmann, Nina 2011	YES	YES	YES	YES	YES	YES	Included-bone defect
158	Erdmann, N. 2010	YES	YES	YES	YES	YES	YES	Included-bone defect
159	Fischerauer, S. F. 2013	YES	YES	YES	YES	YES	YES	Included-bone defect
160	Gao, Hong 2016	YES	YES	YES	YES	YES	YES	Included-bone defect
161	Gao, Z. 2019	YES	YES	YES	YES	YES	YES	Included-bone defect
162	Guan, X. 2014	YES	YES	YES	YES	YES	YES	Included-bone defect
163	Han, H. S. 2020	YES	YES	YES	YES	YES	YES	Included-bone defect
164	Han, P. 2014	YES	YES	YES	YES	YES	YES	Included-bone defect
165	Henderson, S. E. 2014	YES	YES	YES	YES	YES	YES	Included-bone defect
166	Hofstetter, J. 2015	YES	YES	YES	YES	NO→excluded
167	Huehnerschulte, T. A. 2012	YES	YES	YES	YES	YES	YES	Included-bone defect
168	Ishikawa, Akane 2017	YES	YES	YES	YES	NO→excluded
169	Kim, Seo-Young 2020	YES	YES	YES	YES	YES	YES	Included-bone defect
170	Kim, Y. K. 2020	YES	YES	YES	YES	YES	YES	Included-bone defect
171	Kim, Y. K. 2018	YES	YES	YES	YES	YES	YES	Included-bone defect
172	Kim, Yu-Kyoung 2019	YES	YES	YES	YES	YES	YES	Included-bone defect
173	Kleer-Reiter, N. 2021	YES	YES	YES	YES	YES	YES	Included-bone defect
174	Klima, Karel 2021	YES	YES	YES	YES	NO→excluded			no control group
175	Koo, Y. 2017	YES	YES	YES	YES	YES	YES	Included-bone defect
176	Kraus, T. 2018	YES	YES	YES	YES	YES	YES	Included-bone defect
177	Kraus, T. 2012	YES	YES	YES	YES	YES	YES	Included-bone defect
178	Kraus, T. 2014	YES	YES	YES	YES	YES	YES	Included-bone defect
179	Krause, Annett 2010	YES	YES	YES	YES	YES	YES	Included-bone defect
180	Lee, J. W. 2016	YES	YES	YES	YES	YES	YES	Included-bone defect
181	Li, Z. 2008	YES	YES	YES	YES	YES	YES	Included-bone defect
182	Lim, H. K. 2017	YES	YES	YES	YES	YES	YES	Included-bone defect
183	Lindtner, R. A. 2013	YES	YES	YES	YES	YES	YES	Included-bone defect
184	M, S. A. 2021	YES	YES	YES	YES	YES	YES	Included-bone defect
185	Merlo, Julieta L. 2021	YES	YES	YES	YES	YES	YES	included——bone fracture
186	Myrissa, A.2017	YES	YES	YES	YES	YES	YES	Included-bone defect
187	Niu, J. 2013	YES	YES	YES	YES	YES	YES	Included-bone defect
188	Oshibe, N. 2019	YES	YES	YES	YES	YES	YES	Included-bone defect
189	Pichler, Karin 2014	YES	YES	YES	YES	YES	YES	Included-bone defect
190	Qi, Z. R. 2014	YES	YES	YES	YES	YES	YES	Included-bone defect
191	Qu, X.2020	YES	YES	YES	YES	YES	YES	Included-bone defect
192	Ragamouni, S. 2013	YES	YES	YES	YES	YES	YES	Included-bone defect
193	Razavi, M. 2015	YES	YES	YES	YES	YES	YES	Included-bone defect
194	Reifenrath, J.2013	YES	YES	YES	YES	NO→excluded
195	Reifenrath, J.2015	YES	YES	YES	YES	NO→excluded
196	Rendenbach, C.2021	YES	YES	YES	YES	YES	YES	Included-bone defect
197	Schaller, B.2016	YES	YES	YES	YES	YES	YES	Included-bone defect
198	Schaller, B. 2016	YES	YES	YES	YES	YES	YES	Included-bone defect
199	Sindilar, Eusebiu-Viorel 2021	YES	YES	YES	YES	YES	YES	Included-bone defect
200	Su, Yingchao 2019	YES	YES	YES	YES	NO→excluded			no control group
201	Sun, W. 2016	YES	YES	YES	YES	YES	YES	Included-bone defect
202	Tan, L. 2014	YES	YES	YES	YES	YES	YES	Included-bone defect
203	Thormann, U.2015	YES	YES	YES	YES	YES	YES	Included-bone defect
204	Tie, D. 2016	YES	YES	YES	YES	YES	YES	Included-bone defect
205	Trinca, Lucia Carmen 2015	YES	YES	YES	YES	YES	YES	Included-bone defect
206	Ullmann, Berit 2011	YES	YES	YES	YES	NO→excluded			Comparison of different time points of the same implant
207	Wang, X. 2019	YES	YES	YES	YES	YES	YES	included——bone fracture
208	Wu, H. 2019	YES	YES	YES	YES	NO→excluded			no control group
209	Xie, X. 2010	NO→excluded
210	Xu, L.2009	YES	YES	YES	YES	YES	YES	Included-bone defect
211	Yang, H. 2020	YES	YES	YES	YES	YES	YES	Included-bone defect
212	Yang, J. X.2012	YES	YES	YES	YES	YES	YES	Included-bone defect
213	Yu, K. 2018	YES	YES	YES	YES	YES	YES	Included-bone defect
214	Besdo, S.2013	YES	YES	YES	YES	NO→excluded			no control group
215	Duygulu, Ozgur 2006	NO→excluded
216	Gartzke, Ann-Kathrin 2020	YES	YES	YES	YES	NO→excluded			no control group
217	Husak, Yevheniia 2018	YES	YES	YES	YES	YES	YES	Included-bone defect
218	Jian, S. Y. 2021	YES	YES	YES	YES	NO→excluded			Comparison of different time points of the same implant
219	Marco, I. 2017	YES	YES	YES	YES	YES	YES	Included-bone defect
220	Miura, C.2016	YES	YES	YES	YES	YES	YES	Included-bone defect
221	Nygren, H.2017	YES	YES	YES	NO→excluded
222	Pan, Chao 2020	YES	YES	YES	YES	YES	YES	Included-bone defect
223	Razavi, Mehdi 2015	YES	YES	YES	YES	YES	YES	Included-bone defect
224	Sato, T.2019	YES	YES	YES	YES	NO→excluded			Implantation of the same material in different parts
225	Shao, X. 2021	YES	YES	YES	YES	NO→excluded			Observation of different time nodes of the same implant
226	Stanciu, Sergiu 2016	YES	YES	YES	YES	NO→excluded			Implantation of different parts of the same material
227	Traverson, M. 2018	YES	YES	YES	YES	YES	YES	Included-bone defect
228	Trincă, L. C. 2021	YES	YES	YES	YES	YES	YES	Included-bone defect
229	Waizy, H.2014	YES	YES	YES	YES	NO→excluded
230	Wang, Jiali 2016	YES	YES	YES	YES	YES	YES	Included-bone defect
231	Wang, Qiang 2011	YES	YES	YES	YES	YES	YES	Included-bone defect
232	Williams, Adrienne F. O. 2015	NO→excluded
233	Yu, Y.2018	YES	YES	YES	YES	NO→excluded			Implantation of the same material in different parts
234	Ha,Tong 2019	YES	YES	YES	YES	YES	YES	Included-bone defect
235	Han,Xu 2018	YES	YES	YES	YES	YES	YES	Included-bone defect
236	Hong,Yansong 2008	YES	YES	YES	YES	YES	YES	Included-bone defect
237	Liao,Suixiang 2016	YES	YES	YES	YES	YES	YES	included——bone fracture
238	Lu，Yanqin 2019	YES	YES	YES	YES	YES	YES	Included-bone defect
239	Miao,Bo 2009	YES	YES	YES	YES	YES	YES	Included-bone defect
240	Miao,Bo 2009	YES	YES	YES	YES	YES	YES	Included-bone defect
241	Min,Jie 2015	YES	YES	YES	YES	YES	YES	included——bone fracture
242	Qi,Yeqing 2017	YES	YES	YES	YES	NO→excluded
243	Qin,Xiong 2016	YES	YES	YES	YES	YES	YES	included——bone fracture
244	Sun,Xirao 2020	YES	YES	YES	YES	YES	YES	Included-bone defect
245	Sun,Xirao 2020	YES	YES	YES	YES	YES	YES	Included-bone defect
246	Tao,Hairong 2009	YES	YES	YES	YES	YES	YES	Included-bone defect
247	Wang,Liang 2016	YES	YES	YES	YES	YES	YES	Included-bone defect
248	Wang,Liang 2019	YES	YES	YES	YES	NO→excluded
249	Wang,Qing 2021	YES	YES	YES	YES	YES	YES	Included-bone defect
250	Wang,Shufeng 2013	YES	YES	YES	YES	YES	YES	Included-bone defect
251	Wang,Xiang 2018	YES	YES	YES	YES	YES	YES	included——bone fracture
252	Wang,Yongping 2020	YES	YES	YES	YES	YES	YES	included——bone fracture
253	Wang,Zhanhui 2019	YES	YES	YES	YES	YES	YES	included——bone fracture
254	Zhang,Nan 2018	YES	YES	YES	YES	YES	YES	Included-bone defect
255	McCartney, W. T. 2015	YES	YES	YES	YES	NO→excluded
256	Peng, Cheng 2015	YES	YES	YES	YES	YES	YES	included——bone fracture
257	Yu, T.2021	YES	YES	YES	YES	YES	YES	Included-bone defect
258	Barbeck, Mike 2020	YES	YES	YES	YES	YES	YES	Included-bone defect
259	Daentzer, D. 2013	YES	YES	YES	YES	YES	YES	Included-bone defect
260	Hamushan, M. 2020	YES	YES	YES	YES	YES	YES	Included-bone defect
261	Kaya, R. A. 2007	YES	YES	YES	YES	YES	YES	Included-bone defect
262	Lips, K. S. 2013	YES	YES	YES	YES	YES	YES	included——bone fracture
263	Mao, Genwen 2021	YES	YES	YES	YES	YES	YES	Included-bone defect
264	Mao, Gen-Wen 2018	YES	YES	YES	YES	NO→excluded
265	Tai, Chien-Cheng 2021	YES	YES	YES	YES	YES	YES	Included-bone defect
266	Wang, J. 2017	YES	YES	YES	YES	YES	YES	Included-bone defect
267	Wong, C. C. 2019	YES	YES	YES	YES	YES	YES	Included-bone defect
268	Cheng, C. 2017	YES	YES	YES	YES	YES	YES	Included-bone defect
269	Lensing, Rebecca 2014	YES	YES	YES	YES	NO→excluded			Comparison of the same material at different times
270	Dragosloveanu, Serban 2021	YES	YES	YES	YES	NO→excluded
271	Zhan, W. 2018	YES	YES	YES	YES	YES	YES	Included-bone defect
272	Xie, K.2021	YES	YES	YES	YES	YES	YES	Included-bone defect
273	Xu, Y.2016	YES	YES	YES	YES	YES	YES	Included-bone defect
274	Yan, Lamei 2020	YES	YES	YES	YES	NO→excluded
275	Sun, Y. Q.1992	YES	NO→excluded
276	Minar, E.2005	YES	NO→excluded
277	Virmani, Renu2010	YES	NO→excluded
278	Viljanen, J.1997	YES	NO→excluded
279	Naujokat, Hendrik2017	YES	NO→excluded
280	Lozes, G.1988	YES	NO→excluded
281	Kallela, I.1999	YES	NO→excluded
282	Illi, O. E.1989	YES	NO→excluded
283	Childress, P.2017	YES	NO→excluded
284	Deng, L.2021	YES	NO→excluded

## Sheet: full-text screening(update)
ID	Unified ID（Only included literature）	study	Non conference literature	Availability of the full text	Whether animal models of bone repair was reported	Wheather degradable metals were used for bone repair	Whether a control group was set up	Non-repetitive literature	Included	Notes
1		Adam, R.2017	YES	YES	YES	YES	NO——excluded
2		Adhikari, Udhab2019	YES	YES	NO——excluded					A small incision was made under the skin on the back above the hip on each side of the animal and a pocket was created by inserting forceps toward the tail
3		Al-Haidary, J.2008	YES	YES	YES	NO——excluded
4	285	Amerstorfer, F.(Long-term in vivo degradation behavior and near-implant distribution of resorbed elements for magnesium alloys WZ21 and ZX50)2016	YES	YES	YES	YES	YES	YES	included——bone defect
5		Angrisani, N.2016	YES	YES	YES	YES	NO——excluded
6		Bahatibieke, A.2021	YES	YES	YES	YES	YES	YES	included——bone defect
7		Begam, H.2017	YES	YES	YES	NO——excluded
8		Bennett, J.2017	YES	YES	NO——excluded
9		Berglund, I. S.2016	YES	YES	YES	YES	YES	YES	included——bone defect
10	286	Bian, D.2017(Development of magnesium-based biodegradable metals with dietary trace element germanium as orthopaedic implant applications)	YES	YES	YES	YES	YES	YES	included——bone defect
11		Bodelón, O. G.2015	YES	YES	YES	YES	YES	YES	included——bone fracture
12		Bonithon, R.2021	YES	YES	NO——excluded
13	287	Brown, A.2015(Porous magnesium/PLGA composite scaffolds for enhanced bone regeneration following tooth extraction)	YES	YES	YES	YES	YES	YES	included——bone defect
14		Brzóska, M. M.2011	YES	YES	NO——excluded
15		Butt, Muhammad Shoaib2017	YES	YES	NO——excluded
16		Byun, S. H.2017(The Bioresorption and Guided Bone Regeneration of Absorbable Hydroxyapatite-Coated Magnesium Mesh)	YES	YES	YES	YES	YES	YES	included——bone defect
17		Calasans-Maia, M.2014	YES	YES	YES	NO——excluded
18		Carluccio, D.2020	YES	YES	YES	YES	YES	YES	included——bone defect
19	288	Castellani, C.2011(Bone-implant interface strength and osseointegration: Biodegradable magnesium alloy versus standard titanium control)	YES	YES	YES	YES	YES	YES	included——bone defect
20		Celarek, A.2012	YES	YES	YES	YES	YES	YES	included——bone defect
21		Chandra, Girish2020	YES	YES	NO——excluded
22		Chaya, A.2015（In vivo study of magnesium plate and screw degradation and bone fracture healing）	YES	YES	YES	YES	NO——excluded
23		Chaya, A.2015(Fracture healing using degradable magnesium fixation plates and screws)	YES	YES	YES	YES	YES	YES	included——bone fracture
24		Chen, Bin2016	YES	YES	NO——excluded
25		Chen, Junxiu2019	YES	YES	YES	YES	YES	YES	included——bone defect
26		Chen, K.2020	YES	YES	NO——excluded
27		Chen, Y. T.2020	YES	YES	YES	YES	YES	YES	included——bone defect
28		Chen, Z.2014	YES	YES	NO——excluded
29	289	Cheng, P.2016(High-purity magnesium interference screws promote fibrocartilaginous entheses regeneration in the anterior cruciate ligament reconstruction rabbit model via accumulation of BMP-2 and VEGF)	YES	YES	YES	YES	YES	YES	included——bone defect
30		Cheng, Pengfei2016	YES	YES	YES	YES	NO——excluded
31		Cheng, Xueliang	YES	YES	YES	YES	YES	YES	included——bone defect
32		Chin, A. R.	YES	YES	YES	NO——excluded
33		Amano, H.2020	YES	YES	NO——excluded
34		Anita Lett, J.2021	YES	YES	NO——excluded
35		Asgari, M.2019	YES	YES	YES	YES	YES	YES	included——bone defect
36	290	Augustin, J.2020(Comparison of two pore sizes of LAE442 scaffolds and their effect on degradation and osseointegration behavior in the rabbit model)	YES	YES	YES	YES	YES	YES	included——bone defect
37		Barbeck, M.2020	YES	YES	YES	YES	YES	YES	included——bone defect
38		Belluci, M. M.2011	YES	YES	YES	NO——excluded
39		Berardinelli, P.2013	YES	YES	YES	NO——excluded
40		Besdo, S.2013	YES	YES	YES	NO——excluded
41		Bondarenko, A.2014	YES	YES	YES	YES	YES	YES	included——bone defect
42		Bowen, Patrick K.2018	YES	YES	NO——excluded					implant two strips in the wall of the abdominal aorta of adult Sprague-Dawley rats
43		Bracht, K.2013	YES	YES	YES	YES	YES	YES	included——bone defect
44		Byun, S. H.2020(Biodegradable magnesium alloy (WE43) in bone-fixation plate and screw)	YES	YES	YES	YES	YES	YES	included——bone defect
45		Byun, Soo-Hwan2020	YES	YES	YES	YES	NO——excluded
46		Chang, W. J.2015	YES	YES	YES	NO——excluded
47		Charyeva, O.2015	YES	YES	YES	YES	YES	YES	included——bone defect
48		Chen, Y.2018	YES	YES	YES	YES	YES	YES	included——bone defect
49		Chen, Zelong2018	YES	YES	YES	NO——excluded
50		Cheng, P.2016（Magnesium inference screw supports early graft incorporation with inhibition of graft degradation in anterior cruciate ligament reconstruction）	YES	YES	YES	YES	YES	YES	included——bone defect
51	291	Cheon, K. H.2021(Construction of tantalum/poly(ether imide) coatings on magnesium implants with both corrosion protection and osseointegration properties)	YES	YES	YES	YES	YES	YES	included——bone defect
52		Cho, S. Y.2013	YES	YES	YES	YES	YES	YES	included——bone defect
53		Chou, D. T.2019	YES	YES	YES	YES	YES	YES	included——bone fracture
54		Chou, J.2013	YES	YES	YES	NO——excluded
55		Chou, J.2016	YES	YES	YES	NO——excluded
56		Chow, D. H. K.2017	NO——excluded
57		Chow, D. H. K.2021	YES	YES	YES	YES	YES	YES	included——bone fracture
58		Chu, Wenxiang2020	YES	YES	YES	YES	YES	YES	included——bone defect
59		Cipriano, A. F.2017	YES	YES	YES	YES	YES	YES	included——bone defect
60		Costa, N. M.2016	YES	YES	YES	NO——excluded
61		Cuozzo, R. C.2020	YES	YES	YES	NO——excluded
62		Dadsetan, M.2015	YES	YES	YES	NO——excluded
63		Daentzer, D.2012	NO——excluded
64		Daentzer, D.2013	YES	YES	YES	YES	YES	YES	included——bone defect
65		Daentzer, D.2104	NO——excluded
66		Daentzer, D.2015	NO——excluded
67		Dai, C.2011	YES	YES	YES	NO——excluded
68		Damayanti, Ista2018	YES	YES	YES	YES	NO——excluded
69		Damm, T.2018	NO——excluded
70		Dang, L. H. N.2019	YES	YES	YES	YES	YES	YES	included——bone defect
71		Del Barrio, R. A.2010	YES	YES	YES	NO——excluded
72		Deng, L.2021(Ultrafine-grained Zn-0.45Li alloy with enhanced mechanical property, degradation behavior and cytocompatibility prepared by hot extrusion and multi-pass drawingUltrafeinkornige durch Heissextrusion und Mehrfachzug hergestellte Zn-0,45Li-Legierung mit verbesserten mechanischen Eigenschaften, Abbauverhalten und Zytokompatibilitat)	YES	YES	NO——excluded
73		Deng, L.2017(Repair of the calvarial defect in goat model using magnesium-doped porous hydroxyapatite combined with recombinant human bone morphogenetic protein-2)	YES	YES	YES	NO——excluded
74		Desai, B. V.2021	YES	YES	YES	NO——excluded
75		Devi, K. B.2018	YES	YES	YES	NO——excluded
76		Diekmann, J.2016	YES	YES	YES	YES	YES	YES	included——bone defect
77		Ding, K.2021	YES	YES	NO——excluded
78		Dong, Jiahui2018	YES	YES	YES	YES	YES	YES	included——bone defect
79		Duan, H.2020	YES	YES	YES	YES	YES	YES	included——bone defect
80		Durisin, M.2017	YES	YES	YES	YES	NO——excluded
81		Erdmann, N.2011	YES	YES	YES	YES	YES	YES	included——bone defect
82		Erdmann, N.2010	YES	YES	YES	YES	YES	YES	included——bone defect
83		Ezechieli, M.2014	YES	YES	YES	YES	YES	YES	included——bone defect
84		Fischerauer, S. F.2013	YES	YES	YES	YES	YES	YES	included——bone defect
85		Fu, Jiayin2020	YES	YES	NO——excluded
86		Fu, Y. M.2019	YES	YES	YES	YES	YES	YES	included——bone defect
87		Fu-zhai, Cui2018	YES	YES	NO——excluded
88		Gao, Hong2016	YES	YES	YES	YES	YES	YES	included——bone defect
89		Gao, Z.2019	YES	YES	YES	YES	YES	YES	included——bone defect
90		Gea, F. G. B.2020	YES	YES	NO——excluded
91	292	Gomes, P. S.2016(In vivo assessment of a new multifunctional coating architecture for improved Mg alloy biocompatibility)	YES	YES	YES	YES	YES	YES	included——bone defect
92		Gordon, E.1997	YES	YES	YES	NO——excluded
93		Grün, N. G.2018	YES	YES	YES	YES	YES	YES	included——bone defect
94	293	Gu, X. N.2012(In vitro and in vivo studies on a Mg-Sr binary alloy system developed as a new kind of biodegradable metal)	YES	YES	YES	YES	YES	YES	included——bone defect
95		Guo, H.2020	YES	YES	YES	YES	YES	YES	included——bone defect
96		Guo, Pushan2021	YES	YES	YES	YES	YES	YES	included——bone defect
97		Guo, Y.2019	YES	YES	YES	YES	YES	YES	included——bone defect
98	294	Hampp, C.2013(Evaluation of the biocompatibility of two magnesium alloys as degradable implant materials in comparison to titanium as non-resorbable material in the rabbit)	YES	YES	YES	YES	YES	YES	included——bone defect
99		Hamushan, M.2020	YES	YES	YES	YES	YES	YES	included——bone defect
100		Han, J.2016	YES	YES	YES	YES	YES	YES	included——bone defect
101		Han, P.2015	YES	YES	YES	YES	YES	YES	included——bone defect
102		Han, X.2011	YES	YES	YES	NO——excluded
103		He, J.2021	YES	YES	YES	YES	YES	YES	included——bone defect
104		Hofstetter, J.2015	YES	YES	YES	YES	NO——excluded
105		Holweg, P.2020(A lean magnesium-zinc-calcium alloy ZX00 used for bone fracture stabilization in a large growing-animal model)	YES	YES	YES	YES	YES	YES	included——bone defect
106		Hong, D.2016	YES	YES	NO——excluded
107		Hou, Peng2017	YES	YES	YES	YES	YES	YES	included——bone defect
108		Huang, S.2020	YES	YES	YES	YES	YES	YES	included——bone defect
109	296	Hung, C. C.2019	YES	YES	YES	YES	YES	YES	included——bone defect
110		Iglesias, C.	YES	YES	YES	YES	YES	YES	included——bone fracture
111		Imwinkelried, T.2020	YES	YES	YES	YES	YES	YES	included——bone fracture
112	295	Gao, J.2021(Calcium phosphate coatings enhance biocompatibility and degradation resistance of magnesium alloy: Correlating in vitro and in vivo studies)	YES	YES	YES	YES	YES	YES	included——bone defect
113		Gao, Ming2021	YES	YES	NO——excluded
114		Guan, X.2014	YES	YES	YES	YES	YES	YES	included——bone defect
115	297	Guo, X.2020(Bioabsorbable high-purity magnesium interbody cage: Degradation, interbody fusion, and biocompatibility from a goat cervical spine model)	YES	YES	YES	YES	YES	YES	included——bone defect
116		Han, Hyung-Seop2012	YES	YES	YES	YES	YES	YES	included——bone defect
117		Han, P.2014	YES	YES	YES	YES	YES	YES	included——bone defect
118		He, Wei2021	YES	YES	YES	YES	YES	YES	included——bone defect
119		Helmholz, Heike2019	YES	YES	YES	YES	YES	YES	included——bone fracture
120		Helmholz, H.2021	YES	YES	NO——excluded
121		Henderson, S. E.2014	YES	YES	YES	YES	YES	YES	included——bone defect
122		Hofstetter, J.2014	YES	YES	NO——excluded
123		Grau, Michael2018	YES	YES	YES	YES	YES	YES	included——bone defect
124		Huang, Ying-Ting2021	YES	YES	YES	YES	NO——excluded
125		Huehnerschulte, T. A.2012	YES	YES	YES	YES	YES	YES	included——bone defect
126		Husak, Yevheniia	YES	YES	YES	YES	YES	YES	included——bone defect
127		Ishikawa, Akane2017	YES	YES	YES	YES	NO——excluded
128		Jähn, K.2016	YES	YES	YES	YES	YES	YES	included——bone fracture/defect
129		Jeon, Jin-Kyung2019	YES	YES	NO——excluded
130		Jerbić Radetić, A. T.2021	YES	YES	YES	YES	YES	YES	included——bone defect
131		Jia, B.2020	YES	YES	YES	YES	YES	YES	included——bone defect
132		Jia, B.2021	YES	YES	YES	YES	YES	YES	included——bone defect
133		Jian, S. Y.2021	YES	YES	YES	YES	NO——excluded
134		Jiang, Dayue2021	YES	YES	NO——excluded
135		Jiang, Y.2017(Polydopamine mediated assembly of hydroxyapatite nanoparticles and bone morphogenetic protein-2 on magnesium alloys for enhanced corrosion resistance and bone regeneration)	YES	YES	NO——excluded
136		Julmi, S.2019	YES	YES	NO——excluded
137	298	Jung, O.2021(Biocompatibility Analyses of HF-Passivated Magnesium Screws for Guided Bone Regeneration (GBR))	YES	YES	YES	YES	YES	YES	included——bone defect
138		Kafri, Alon2018	YES	YES	NO——excluded
139		Kang, H.2017	YES	YES	YES	NO——excluded
140		Kang, I. G.2020	YES	YES	YES	NO——excluded
141		Kang, M. H.2016	YES	YES	NO——excluded
142		Kawamura, Naohiko2020	YES	YES	YES	YES	YES	YES	included——bone defect
143		Kaya, A. Arslan2008	YES	YES	YES	YES	YES	YES	included——bone defect
144		Kaya, R. A.2007	YES	YES	YES	YES	YES	YES	included——bone defect
145		Kim, B. J.2018	YES	YES	YES	YES	YES	YES	included——bone fracture
146		Kim, H. K.2017	YES	YES	YES	YES	NO——excluded
147	299	Kim, S. Y.2019(Enhancement of bone formation on LBL-coated Mg alloy depending on the different concentration of BMP-2)	YES	YES	YES	YES	YES	YES	included——bone defect
148		Kim, Sae-Mi2014	YES	YES	YES	YES	YES	YES	included——bone defect
149		Kim, Y. K.2020	YES	YES	YES	YES	YES	YES	included——bone defect
150		Kim, Y. K.2018	YES	YES	YES	YES	YES	YES	included——bone defect
151		Kim, Yu-Kyoung2019(Functions achieved by the hyaluronic acid derivatives coating and hydroxide film on bio-absorbed Mg)	YES	YES	YES	YES	YES	YES	included——bone defect
152		Kim, Yu-Kyoung2020(Bio-corrosion behaviors of hyaluronic acid and cerium multi-layer films on degradable implant)	YES	YES	YES	YES	NO——excluded
153		Kim, Yu-Kyoung2018(Gas formation and biological effects of biodegradable magnesium in a preclinical and clinical observation)	YES	YES	NO——excluded
154		Kleer-Reiter, N.2021	YES	YES	YES	YES	YES	YES	included——bone defect
155		Klima, Karel2021	YES	YES	YES	YES	NO——excluded
156		Kong, X.2018	YES	YES	YES	YES	YES	YES	included——bone fracture
157		Kraus, T.2018(The influence of biodegradable magnesium implants on the growth plate)	YES	YES	YES	YES	YES	YES	included——bone defect
158		Kraus, T.2014(Biodegradable Fe-based alloys for use in osteosynthesis: outcome of an in vivo study after 52 weeks)	YES	YES	YES	YES	YES	YES	included——bone defect
159		Kraus, T.2012(Magnesium alloys for temporary implants in osteosynthesis: in vivo studies of their degradation and interaction with bone)	YES	YES	YES	YES	YES	YES	included——bone defect
160		Koo, Y.2017	YES	YES	YES	YES	YES	YES	included——bone defect
161	300	Klíma, K.2021(A Complex Evaluation of the In-Vivo Biocompatibility and Degradation of an Extruded ZnMgSr Absorbable Alloy Implanted into Rabbit Bones for 360 Days)	YES	YES	YES	YES	YES	YES	included——bone defect
162		Krause, Annett2010	YES	YES	YES	YES	YES	YES	included——bone defect
163		Kubásek, J.2019	YES	YES	YES	YES	YES	YES	included——bone defect
164		Lai, Y.2019	YES	YES	YES	YES	YES	YES	included——bone defect
165		Lalk, Mareike2013	YES	YES	YES	YES	YES	YES	included——bone defect
166		Lensing, R.2014	YES	YES	YES	YES	NO——excluded
167		Leonhardt, H.2017	YES	YES	NO——excluded
168		Levorova, J.2018	YES	YES	YES	YES	YES	YES	included——bone defect
169	321	Li, B.2018	YES	YES	YES	YES	YES	YES	included——bone defect
170		Li, C.2016	YES	YES	NO——excluded
171		Li, D.2019	YES	YES	YES	YES	YES	YES	included——bone fracture
172		Li, G.2018	YES	YES	YES	YES	YES	YES	included——bone fracture
173		Li, J.2013	YES	YES	NO——excluded
174		Li, M.2019	YES	YES	NO——excluded
175		Li, W.2020	YES	YES	NO——excluded
176		Li, X.2017	YES	YES	YES	NO——excluded
177	323	Yixuan Li2019	YES	YES	YES	YES	YES	NO——excluded
178		Li, Y.2019(Additively manufactured functionally graded biodegradable porous iron)	YES	YES	NO——excluded
179		Li, Y.2020(Additively manufactured functionally graded biodegradable porous zinc)	YES	YES	NO——excluded
180		Li, Y.2020(Additively manufactured biodegradable porous zinc)	YES	YES	NO——excluded
181	301	Yuncang Li 2012(Mg-Zr-Sr alloys as biodegradable implant materials)	YES	YES	YES	YES	YES	YES	included——bone defect
182		Li, Z.2008	YES	YES	YES	YES	YES	YES	included——bone defect
183		Li, Z.2018	YES	YES	NO——excluded
184		Li, Zhen.2017	YES	YES	YES	YES	YES	YES	included——bone defect
185		Liang, W.2019	YES	YES	YES	YES	NO——excluded
186	302	Liebi, M.2021(3D nanoscale analysis of bone healing around degrading Mg implants evaluated by X-ray scattering tensor tomography)	YES	YES	YES	YES	YES	YES	included——bone defect
187		Lim, H. K.2017	YES	YES	YES	YES	YES	YES	included——bone defect
188		Lin, Xiao2019(Surface degradation-enabled osseointegrative, angiogenic and antiinfective properties of magnesium-modified acrylic bone cement)	YES	YES	YES	NO——excluded
189		Lin, Z.2019(A surface-engineered multifunctional TiO(2) based nano-layer simultaneously elevates the corrosion resistance, osteoconductivity and antimicrobial property of a magnesium alloy)	YES	YES	YES	YES	YES	YES	included——bone defect
190	303	Lin, Z.2019(A functionalized TiO(2)/Mg(2)TiO(4) nano-layer on biodegradable magnesium implant enables superior bone-implant integration and bacterial disinfection)	YES	YES	YES	YES	YES	YES	included——bone defect
191		Lindtner, R. A2013	YES	YES	YES	YES	YES	YES	included——bone defect
192	304	Liu, C.2020(Enhanced osteoinductivity and corrosion resistance of dopamine/gelatin/rhBMP-2-coated β-TCP/Mg-Zn orthopedic implants: An in vitro and in vivo study)	YES	YES	YES	YES	YES	YES	included——bone defect
193		Liu, Jianing2019	YES	YES	YES	YES	YES	YES	included——bone defect
194		Liu, P.2021	YES	YES	YES	YES	YES	YES	included——bone defect
195		Liu, Wei2019	YES	YES	YES	YES	YES	YES	included——bone defect
196		Liu, Yang2021	YES	YES	YES	YES	YES	YES	included——bone defect
197		Lu, X. Z.2020	YES	YES	YES	YES	YES	YES	included——bone defect
198		Maier, Hans Juergen2020	YES	YES	YES	YES	NO——excluded
199	305	Makkar, P.2018(In vitro and in vivo assessment of biomedical Mg–Ca alloys for bone implant applications)	YES	YES	YES	YES	YES	YES	included——bone defect
200		Mandal, S.2021	YES	YES	YES	YES	NO——excluded
201		Mao, Genwen2021	YES	YES	YES	YES	YES	YES	included——bone defect
202		Mao, Gen-Wen2018	YES	YES	YES	YES	NO——excluded
203		Mao, Lin2017	YES	YES	NO——excluded
204		Marco, I.2017	YES	YES	YES	YES	YES	YES	included——bone defect
205		Marukawa, E.2016	YES	YES	YES	YES	YES	YES	included——bone fracture
206		Mau, J. R.2020	YES	YES	NO——excluded
207		Mehboob, Ali2020	YES	YES	NO——excluded
208	306	Meischel, M.2017(Bone-implant degradation and mechanical response of bone surrounding Mg-alloy implants)	YES	YES	YES	YES	YES	YES	included——bone defect
209		Merlo, J. L.2021	YES	YES	YES	YES	YES	YES	included——bone fracture
210		Meyer-Lindenberg, Andrea2010	YES	YES	YES	YES	NO——excluded
211		Miao, H.2019	YES	YES	YES	YES	YES	YES	included——bone defect
212		Miura, C.2016	YES	YES	YES	YES	YES	YES	included——bone defect
213		Montoya, R.2014	YES	YES	YES	YES	NO——excluded
214		Morawska-Chochol, Anna2014	YES	YES	NO——excluded
215	307	Mushahary, D.2013(Zirconium, calcium, and strontium contents in magnesium based biodegradable alloys modulate the efficiency of implant-induced osseointegration)	YES	YES	YES	YES	YES	YES	included——bone defect
216	308	Mushahary, D.2014(Collagen type-I leads to in vivo matrix mineralization and secondary stabilization of Mg-Zr-Ca alloy implants)	YES	YES	YES	YES	YES	YES	included——bone defect
217		Myrissa, A.2017	YES	YES	YES	YES	YES	YES	included——bone defect
218		Naujokat, H.2020	YES	YES	YES	YES	YES	YES	included——bone defect
219		Naujokat, H.2017	YES	YES	YES	YES	YES	YES	included——bone fracture
220		Neacsu, P.2017	YES	YES	YES	YES	YES	YES	included——bone fracture
221		Ng, W. F.2020	YES	YES	NO——excluded
222		Niu, Jialin2016	YES	YES	YES	YES	YES	YES	included——bone defect
223		Niu, J.2013	YES	YES	YES	YES	YES	YES	included——bone defect
224		Noviana, D.2016	YES	YES	YES	YES	YES	YES	included——bone defect
225		Oriňaková, R.2016	YES	YES	NO——excluded
226		Oshibe, N.2019	YES	YES	YES	YES	YES	YES	included——bone defect
227		Ostrowski, N. J.2017	YES	YES	NO——excluded
228		Pan, Chao2020	YES	YES	YES	YES	YES	YES	included——bone defect
229		Pandele, A. M.2018	YES	YES	NO——excluded
230		Pang, Toh Yen2021	YES	YES	NO——excluded
231		Patil, A.2019	YES	YES	NO——excluded
232		Peng, Cheng2015	YES	YES	YES	YES	YES	YES	included——bone fracture
233		Peng, Wei2019	YES	YES	YES	YES	YES	YES	included——bone defect
234		Perumal, G.2020	YES	YES	YES	YES	YES	YES	included——bone defect
235		Pichler, Karin2014	YES	YES	YES	YES	YES	YES	included——bone defect
236		Qi, Z. R.2014	YES	YES	YES	YES	YES	YES	included——bone defect
237		Qu, X.2021	YES	YES	YES	YES	YES	YES	included——bone fracture/defect
238		Qu, X.2020	YES	YES	YES	YES	YES	YES	included——bone defect
239		Radetić, A. T. J.2021	YES	YES	YES	YES	YES	YES	included——bone defect
240		Ragamouni, S.2013	YES	YES	YES	YES	YES	YES	included——bone defect
241		Rahim, M. I.2016	YES	YES	NO——excluded
242		Rahmati, M.2021	YES	YES	YES	YES	YES	YES	included——bone defect
243		Razavi, Mehdi2020	YES	YES	YES	YES	YES	YES	included——bone defect
244		Razavi, M.2015	YES	YES	YES	YES	YES	YES	included——bone defect
245	309	Razavi, Mehdi2015(In vivo study of nanostructured akermanite/PEO coating on biodegradable magnesium alloy for biomedical applications)	YES	YES	YES	YES	YES	YES	included——bone defect
246		Razavi, Mehdi2015(Regenerative influence of nanostructured bredigite (Ca7MgSi4O16)/anodic spark coating on biodegradable AZ91 magnesium alloy implants for bone healing)	YES	YES	YES	YES	YES	YES	included——bone defect
247		Reifenrath, J.2013	YES	YES	YES	YES	NO——excluded
248		Reifenrath, J.2015	YES	YES	YES	YES	NO——excluded
249		Rendenbach, C.2021	YES	YES	YES	YES	YES	YES	included——bone defect
250		Rössig, C.2015	YES	YES	YES	YES	YES	YES	included——bone defect
251		Safari, N.2020	YES	YES	NO——excluded
252		Sato, T.2019	YES	YES	YES	YES	NO——excluded
253		Schaller, B.2018	YES	YES	YES	YES	YES	YES	included——bone defect
254		Schaller, B.2016(In vivo degradation of a new concept of magnesium-based rivet-screws in the minipig mandibular bone)	YES	YES	YES	YES	YES	YES	included——bone defect
255		Schaller, B.2017(Osteosynthesis of partial rib osteotomy in a miniature pig model using human standard-sized magnesium plate/screw systems: Effect of cyclic deformation on implant integrity and bone healing)	YES	YES	YES	YES	YES	YES	included——bone defect
256		Schaller, B.2016(In vivo degradation of magnesium plate/screw osteosynthesis implant systems: Soft and hard tissue response in a calvarial model in miniature pigs)	YES	YES	YES	YES	YES	YES	included——bone defect
257		Schilling, T.2013	YES	YES	NO——excluded
258		Setiawan, A. R.2019	YES	YES	NO——excluded
259		Sharipova, A.2019	YES	YES	NO——excluded
260		Siallagan, Sitaria Fransiska2015	NO——excluded
261		Siallagan, S. F.2019	YES	YES	YES	YES	YES	YES	included——bone fracture
262		Sindilar, Eusebiu-Viorel2021	YES	YES	YES	YES	YES	YES	included——bone defect
263		Smith, M. R.2012	YES	YES	YES	YES	YES	YES	included——bone defect
264		Song, M. H.2019	YES	YES	YES	YES	YES	YES	included——bone defect
265		Stanciu, Sergiu2016	YES	YES	YES	YES	NO——excluded
266		Steigmann, Larissa2020	YES	YES	NO——excluded
267		Sul, Y. T.2006(Oxidized, bioactive implants are rapidly and strongly integrated in bone. Part 1--experimental implants)	YES	YES	YES	NO——excluded
268	310	Sun, J.2013(In vivo comparative property study of the bioactivity of coated Mg-3Zn-0.8Zr alloy)	YES	YES	YES	YES	YES	YES	included——bone defect
269	311	Sun, J.2021(Development of a high-strength Zn-Mn-Mg alloy for ligament reconstruction fixation)	YES	YES	YES	YES	YES	YES	included——bone defect
270		Sun, W.2016	YES	YES	YES	YES	YES	YES	included——bone defect
271		Sun,xirao2020(In vitro corrosion and in vivo biosafety of pure magnesium film)	YES	YES	YES	YES	YES	NO——excluded
272		Sverzut, C. E.2012	YES	YES	YES	NO——excluded
273		Tai, C. C.2021	YES	YES	YES	YES	YES	YES	included——bone defect
274		Takaoka, R.2011	YES	YES	YES	NO——excluded
275		Tan, L.2014	YES	YES	YES	YES	YES	YES	included——bone defect
276		Tang, Jian2013	YES	YES	YES	YES	YES	YES	included——bone defect
277		Tang, Mingying2019	YES	YES	NO——excluded
278		Teske, M.2019	YES	YES	NO——excluded
279		Thomann, M.2010	YES	YES	YES	YES	NO——excluded			Comparison of the same plant in different periods
280		Thormann, U.2015	YES	YES	YES	YES	YES	YES	included——bone defect
281		Tian, J.2015	YES	YES	YES	YES	YES	YES	included——bone defect
282		Tian, L.2018	YES	YES	YES	YES	YES	YES	included——bone fracture
283		Tian, Q.2019	YES	YES	NO——excluded
284		Tie, D.2016	YES	YES	YES	YES	YES	YES	included——bone defect
285		Tie, Di2021	YES	YES	NO——excluded
286		Torroni, A. 2021	YES	YES	YES	YES	YES	YES	included——bone defect
287		Torroni, A. 2017	YES	YES	YES	YES	YES	YES	included——bone defect
288		Torroni, A. 2018	YES	YES	YES	YES	YES	YES	included——bone defect
289		Toth, Gabor G.2019	YES	YES	NO——excluded
290		Traverson, M.2018	YES	YES	YES	YES	YES	YES	included——bone defect
291		Trincă, L. C.2021	YES	YES	YES	YES	YES	YES	included——bone defect
292		Trinca, Lucia Carmen2015	YES	YES	YES	YES	YES	YES	included——bone defect
293		Ullmann, Berit2011	YES	YES	YES	YES	NO——excluded
294		Ulum, Mokhamad F.2015	YES	YES	YES	YES	YES	YES	included——bone defect
295		Uzun, S.2019	YES	YES	YES	YES	NO——excluded			The same material is used for different kinds of fractures
296		Viljanen, J.1997	YES	NO——excluded
297		Waizy, H.2014	YES	YES	YES	YES	NO——excluded			Comparison of the same plant in different periods
298		Walsh, W. R.2004	YES	YES	YES	NO——excluded
299		Wan, P.2016	NO——excluded
300	312	Wang, C.2019（Silk fibroin film-coated MgZnCa alloy with enhanced in vitro and in vivo performance prepared using surface activation）	YES	YES	YES	YES	YES	YES	included——bone defect
301		Wang, C. Y.2018	YES	YES	YES	YES	YES	YES	included——bone defect
302		Wang, Haijian2021	YES	YES	YES	YES	YES	YES	included——bone defect
303		Wang, Jie2021	YES	YES	YES	YES	YES	YES	included——bone defect
304	313	Wang, J.2018（Magnesium alloy based interference screw developed for ACL reconstruction attenuates peri-tunnel bone loss in rabbits）	YES	YES	YES	YES	YES	YES	included——bone defect
305	314	Wang, J.2017(Biodegradable Magnesium Screws Accelerate Fibrous Tissue Mineralization at the Tendon-Bone Insertion in Anterior Cruciate Ligament Reconstruction Model of Rabbit)	YES	YES	YES	YES	YES	YES	included——bone defect
306		Wang, Jiali2016（Biodegradable Magnesium (Mg) Implantation Does Not Impose Related Metabolic Disorders in Rats with Chronic Renal Failure）	YES	YES	YES	YES	YES	YES	included——bone defect
307		Wang, J.2017(Magnesium (Mg) based interference screws developed for promoting tendon graft incorporation in bone tunnel in rabbits)	YES	YES	YES	YES	YES	YES	included——bone defect
308		Wang, Qiang2011	YES	YES	YES	YES	YES	YES	included——bone defect
309		Wang, Wei2020	YES	YES	YES	YES	YES	YES	included——bone defect
310		Wang, W.2019(Bone regeneration of hollow tubular magnesium‑strontium scaffolds in critical-size segmental defects: Effect of surface coatings)	YES	YES	YES	YES	YES	YES	included——bone defect
311	315	Wang, W.2015(Degradation and biological properties of Ca-P contained micro-arc oxidation self-sealing coating on pure magnesium for bone fixation)	YES	YES	YES	YES	YES	YES	included——bone defect
312		Wang, X.2019	YES	YES	YES	YES	YES	YES	included——bone fracture
313		Wang, Yansong2019	YES	YES	YES	YES	YES	YES	included——bone defect
314		Adorna, Joemer A., Jr.2020	YES	YES	YES	NO——excluded
315		Wang, Y. B.2011	YES	YES	YES	YES	NO——excluded
316		Wang, Z.2020	YES	YES	YES	YES	YES	YES	included——bone fracture
317		Wegener, B.2021	YES	YES	YES	YES	YES	YES	included——bone defect
318		Wen, Y.2021	YES	YES	NO——excluded
319		Wessels, Victor2012	YES	YES	YES	YES	NO——excluded
320		Willbold, Elmar2013	YES	YES	YES	YES	NO——excluded
321		Willbold, E.2011	YES	YES	YES	YES	YES	YES	included——bone defect
322		Williams, Adrienne F. O.2015	NO——excluded
323	316	Witte, F.2006(In vitro and in vivo corrosion measurements of magnesium alloys)	YES	YES	YES	YES	YES	YES	included——bone defect
324		Witte, F.2006(Cartilage repair on magnesium scaffolds used as a subchondral bone replacement)	YES	YES	YES	YES	YES	YES	included——bone defect
325		Witte, F.2007（Biodegradable magnesium scaffolds: Part I: Appropriate inflammatory response）	YES	YES	YES	YES	YES	YES	included——bone defect
326		Wiwanto, Siska2017	NO——excluded
327		Wolters, L.2013（APPLICABILITY OF DEGRADABLE MAGNESIUM LAE442 ALLOY PLATE-SCREW-SYSTEMS IN A RABBIT MODEL）	YES	YES	NO——excluded
328		Wong, C. C.2019	YES	YES	YES	YES	YES	YES	included——bone defect
329		Wong, Hoi Man2013(In vivo stimulation of bone formation by aluminum and oxygen plasma surface-modified magnesium implants)	YES	YES	YES	YES	YES	YES	included——bone defect
330		Wong, K.2014	NO——excluded
331		Wu, H.2019	YES	YES	YES	YES	NO——excluded
332		Wu, J.2018	YES	YES	NO——excluded
333		Wu, S.2021	YES	YES	YES	YES	YES	YES	included——bone defect
334		Wu, Shuang2019	YES	YES	YES	YES	YES	YES	included——bone defect
335		Wu, Y.2019	YES	YES	YES	YES	YES	YES	included——bone defect
336		Wu, Y. F.2017	YES	YES	YES	YES	YES	YES	included——bone fracture
337		Xi, Zheng2020	YES	YES	YES	YES	YES	YES	included——bone defect
338		Xiao, Chi2018	YES	YES	YES	YES	YES	YES	included——bone defect
339		Xie, K.2021	YES	YES	YES	YES	YES	YES	included——bone defect
340		Xie, X.2010	NO——excluded
341		Xu, L.2009	YES	YES	YES	YES	YES	YES	included——bone defect
342		Xu, L.2020	YES	YES	NO——excluded
343		Xu, Y.2018	YES	YES	YES	YES	NO——excluded
344		Xu, Y.2016	YES	YES	YES	YES	YES	YES	included——bone defect
345		Yan, Lamei2020	YES	YES	YES	YES	NO——excluded
346		Yang, H.2020(Alloying design of biodegradable zinc as promising bone implants for load-bearing applications)	YES	YES	YES	YES	YES	YES	included——bone defect
347		Yang, H.2019(Enhanced Osseointegration of Zn-Mg Composites by Tuning the Release of Zn Ions with Sacrificial Mg-Rich Anode Design)	YES	YES	YES	YES	YES	YES	included——bone defect
348		Yang, Hongtao2021	YES	YES	YES	YES	YES	YES	included——bone fracture/defect
349		Yang, J. X.2012	YES	YES	YES	YES	YES	YES	included——bone defect
350		Ye, Li2021	YES	YES	YES	YES	YES	YES	included——bone defect
351		Yoshizawa, Sayuri2015	YES	YES	NO——excluded
352		Yu, Kun2013	YES	YES	YES	YES	YES	YES	included——bone fracture
353		Yu, K.2018	YES	YES	YES	YES	YES	YES	included——bone defect
354		Yu, Weilin2016	YES	YES	YES	YES	YES	YES	included——bone defect
355	317	Yu, W.2017（In vitro and in vivo evaluation of MgF(2) coated AZ31 magnesium alloy porous scaffolds for bone regeneration）	YES	YES	YES	YES	YES	YES	included——bone defect
356		Yu, Y.200	YES	YES	YES	YES	NO——excluded
357	318	Yuan, W.2020（Controllable biodegradation and enhanced osseointegration of ZrO(2)-nanofilm coated Zn-Li alloy: In vitro and in vivo studies）	YES	YES	YES	YES	YES	YES	included——bone defect
358		Zan, Rui2021	YES	YES	NO——excluded
359		Zeller-Plumhoff, B.2020	YES	YES	YES	YES	YES	YES	included——bone defect
360		Zhan, W.2018	YES	YES	YES	YES	YES	YES	included——bone defect
361		Zhang, C.2020	YES	YES	YES	YES	YES	YES	included——bone defect
362		Zhang, D.2020	YES	YES	YES	YES	YES	YES	included——bone defect
363		Zhang, Erlin2009	YES	YES	YES	YES	NO——excluded
364		Zhang, N.2018（In vivo study of a novel micro-arc oxidation coated magnesium-zinc-calcium alloy scaffold/autologous bone particles repairing critical size bone defect in rabbit）	YES	YES	YES	YES	YES	NO——excluded
365		Zhang, N.2018(Assessment of the degradation rates and effectiveness of different coated Mg-Zn-Ca alloy scaffolds for in vivo repair of critical-size bone defects)	YES	YES	YES	YES	YES	YES	included——bone defect
366		Zhang, Qiang2013	YES	YES	YES	YES	YES	YES	included——bone defect
367		Zhang, Y.2016	YES	YES	YES	YES	YES	YES	included——bone fracture
368		Zhang, Z.2021(Zn0.8Li0.1Sr-a biodegradable metal with high mechanical strength comparable to pure Ti for the treatment of osteoporotic bone fractures: In vitro and in vivo studies)	YES	YES	YES	YES	YES	YES	included——bone fracture
369		Zhang, Z.2021(Biodegradable ZnLiCa ternary alloys for critical-sized bone defect regeneration at load-bearing sites: In vitro and in vivo studies)	YES	YES	YES	YES	YES	YES	included——bone defect
370		Zhao, D.2018	YES	YES	YES	YES	YES	YES	included——bone fracture
371		Zhao, Daoli2016	YES	YES	NO——excluded
372		Zhu, Donghui2019	YES	YES	YES	YES	YES	YES	included——bone fracture
373		Zhuang, J.2016	YES	YES	YES	YES	YES	YES	included——bone fracture
374		Zhuang, Y.2021	YES	YES	YES	YES	YES	YES	included——bone defect
375		Zou, Y. H.2019	YES	YES	NO——excluded
376		Chen, Yangmei2020	YES	YES	YES	YES	YES	YES	included——bone defect
377	319	Cheng, M.2016（A novel open-porous magnesium scaffold with controllable microstructures and properties for bone regeneration）	YES	YES	YES	YES	YES	YES	included——bone defect
378		Gabbai-Armelin, P. R.2009	YES	YES	YES	YES	YES	YES	included——bone defect
379		Gartzke, Ann-Kathrin2020	YES	YES	YES	NO——excluded
380		Han, H. S.2020	YES	YES	YES	YES	YES	YES	included——bone defect
381		Kim, S. Y.2020	YES	YES	YES	YES	YES	YES	included——bone defect
382	320	Li, Wenting2020（In vitroandin vivostudies on ultrafine-grained biodegradable pure Mg, Mg-Ca alloy and Mg-Sr alloy processed by high-pressure torsion）	YES	YES	YES	YES	YES	YES	included——bone defect
383	322	Lin, Da-Jun2017	YES	YES	YES	YES	YES	YES	included——bone defect
384		Nasution, Ahmad Kafrawi2018	YES	YES	YES	YES	NO——excluded
385		Ullmann, B.2013	YES	YES	YES	YES	YES	YES	included——bone defect
386		Wu, H.2019	YES	YES	YES	YES	NO——excluded
387		Yu, T.2021	YES	YES	YES	YES	YES	YES	included——bone defect
388	324	Chen,Hewei2021	YES	YES	YES	YES	YES	YES	included——bone fracture
389		Ha,Tong 2019	YES	YES	YES	YES	YES	YES	included——bone defect
390		Han,Xu 2018	YES	YES	YES	YES	YES	YES	included——bone defect
391		Hong,Yansong 2008	YES	YES	YES	YES	YES	YES	included——bone defect
392		Liao,Suixiang 2016	YES	YES	YES	YES	YES	YES	included——bone fracture
393		Lu，Yanqin 2019	YES	YES	YES	YES	YES	YES	included——bone defect
394		Miao,Bo 2009	YES	YES	YES	YES	YES	YES	included——bone defect
395		Miao,Bo 2009	YES	YES	YES	YES	YES	YES	included——bone defect
396		Min,Jie 2015	YES	YES	YES	YES	YES	YES	included——bone fracture
397		Qi,Yeqing 2017	YES	YES	YES	YES	NO——excluded
398		Qin,Xiong 2016	YES	YES	YES	YES	YES	YES	included——bone fracture
399		Sun,Xirao 2020	YES	YES	YES	YES	YES	YES	included——bone defect
400		Sun,Xirao 2020	YES	YES	YES	YES	YES	YES	included——bone defect
401		Tao,Hairong 2009	YES	YES	YES	YES	YES	YES	included——bone defect
402		Wang,Liang 2016	YES	YES	YES	YES	YES	YES	included——bone defect
403		Wang,Liang 2019	YES	YES	YES	YES	NO——excluded
404		Wang,Qing 2021	YES	YES	YES	YES	YES	YES	included——bone defect
405		Wang,Shufeng 2013	YES	YES	YES	YES	YES	YES	included——bone defect
406		Wang,Xiang 2018	YES	YES	YES	YES	YES	YES	included——bone fracture
407		Wang,Yongping 2020(可降解镁合金接骨板修复新西兰兔胫骨骨折的研究)	YES	YES	YES	YES	YES	YES	included——bone fracture
408	325	Wang,Yongping2021	YES	YES	YES	YES	YES	YES	included——bone fracture
409		Wang,Zhanhui 2019	YES	YES	YES	YES	YES	YES	included——bone fracture
410	326	Wang,zhan2018	YES	YES	YES	YES	YES	YES	included——bone defect
411	327	Yu,Qing2017	YES	YES	YES	YES	YES	YES	included——bone defect
412		Zhang,Nan 2018	YES	YES	YES	YES	YES	YES	included——bone defect
413		Zhang,Yanru2021	YES	YES	YES	YES	NO——excluded
