# Supplementary material for: Quality of reporting and adherence to the ARRIVE guidelines 2.0 for preclinical degradable metal research in animal models of bone defect and fracture: a systematic review
Source: Regen Biomater. 2022 Oct 3;9:rbac076. doi: 10.1093/rb/rbac076 (PMC9632456; doi:10.1093/rb/rbac076)
Supplement: rbac076_Supplementary_Data [file rbac076_supplementary_data.zip › Supplementary data 3.xlsx]

## Sheet: Sheet1
ID	Included studies	First author	Year	country	journal	IF（2020）	experimental animals			Disease model		Test group	follw-up time（day)	Source of funding
							species	strain and substrain	sample size		Experimental duration
1	Asgari, M.2019	Asgari, M.	2019	Australia	ACS OMEGA	3.512	rat	Wistar strain	10	bone defect	4 weeks	Mg alloy	28 days	Nonprofit sponsor
2	Bodelón, O. G.2015	Bodelón, O. G.	2015	Spain	BIOMEDICAL MATERIALS	3.715	rat	Wistar strain	45	bone fracture	1, 9 and 13 months	AZ31 alloy	28,252,364days	Nonprofit sponsor
4	Byun, S. H.2017	Byun, S. H.	2017	south Korea	JOURNAL OF CRANIOFACIAL SURGERY	1.046	rat	Sprague-Dawley	18	bone defect	6, 12, and 18 weeks	magnesium mesh	42,84,126 days	Nonprofit sponsor
5	Byun, Soo-Hwan 2020	Byun, Soo-Hwan	2020	south Korea	JOURNAL OF BIOMEDICAL MATERIALS RESEARCH PART B-APPLIED BIOMATERIALS	3.368	dog	beagle dogs	10	bone defect	24 weeks	WE43	168 days	Nonprofit sponsor
7	Carluccio, D. 2020	Carluccio, D.	2020	Australia	ACTA BIOMATERIALIA	8.947	rat	Sprague-Dawley	3	bone defect	4 weeks	Fe-35Mn	28 days	Nonprofit sponsor
8	Celarek, A. 2012	Celarek, A.	2012	Austria	MATERIALS SCIENCE & ENGINEERING C-MATERIALS FOR BIOLOGICAL APPLICATIONS	7.328	rat	Sprague-Dawley	not reported	bone defect	1,2, 3 and 6 months	Mg alloy/bulk amorphous Mg	26,84,168 days	Nonprofit sponsor
9	Charyeva, O. 2015	Charyeva, O.	2015	Germany	JOURNAL OF MAXILLOFACIAL & ORAL SURGERY	/	rabbit	New Zealand white rabbit	24	bone defect	6 and 12 weeks	W4 alloy/Mg–HA	42,84 days	not reported
11	Chaya, Amy 2015	Chaya, Amy	2015	the United States	JOURNAL OF ORAL AND MAXILLOFACIAL SURGERY	1.895	rabbit	New Zealand white rabbit	5	bone fracture	4 weeks	magnesium	28 days	Nonprofit sponsor
12	Chen, Junxiu 2019	Chen, Junxiu	2019	China	JOURNAL OF MATERIALS SCIENCE & TECHNOLOGY	8.067	rabbit	New Zealand white rabbit	8	bone defect	2 months	Mg69Zn27Ca4	56 days	Nonprofit sponsor
13	Chen, Yangmei 2020	Chen, Yangmei	2020	China	JOURNAL OF BIONIC ENGINEERING	2.682	rat	Sprague-Dawley	36	bone defect	2, 4 and 6 weeks	P-Mg/AT-Mg / AO-HT-Mg	14,28,42 days	Nonprofit sponsor
14	Chen, Y. 2018	Chen, Y.	2018	the United States	JOURNAL OF TISSUE ENGINEERING AND REGENERATIVE MEDICINE	3.963	rat	Sprague-Dawley	25	bone defect	12 weeks	Mg-PLGA@HA&DBM,/PLGA@HA&DBM Mg-PLGA@HA,/PLGA@HA	84 days	Nonprofit sponsor
15	Chen, Y. T. 2020	Chen, Y. T.	2020	Taiwan, China	JOURNAL OF ORTHOPAEDIC SCIENCE	1.601	mini-pig	Lan Yu Swine	1	bone defect	12 weeks	ZK50-H	84 days	Nonprofit sponsor
16	Cheng, P. 2016	Cheng, P.	2016	China	SCIENTIFIC REPORTS	4.38	rabbit	New Zealand white rabbit	60	bone defect	3,6 and 9 weeks	high purity magnesium （HP-Mg)	21,42,63 days	Nonprofit sponsor
18	Cheng, Xueliang 2021	Cheng, Xueliang	2021	China	MATERIALS TODAY COMMUNICATIONS	3.383	rabbits	Japanese white rabbits	not reported	bone defect	2,4,8,12 weeks	Magnesium alloy	14,28,56,84 days	Nonprofit sponsor
19	Cho, S. Y. 2013	Cho, S. Y.	2013	South Korea	JOURNAL OF BIOMEDICAL MATERIALS RESEARCH PART B-APPLIED BIOMATERIALS	3.368	rabbit	New Zealand white rabbit	18	bone defect	12, 26, and 52 weeks	Mg-Ca-Zn alloy	84,182,364 days	Not reported
20	Chou, D. T. 2019	Chou, D. T.	2019	the United States	JOURNAL OF BIOMATERIALS APPLICATIONS	2.646	rat	Sprague-Dawley	45	bone fracture	2, 8, and 14 weeks	WZ42	14,56,98 days	not reported
21	Bracht, K. 2013	Bracht, K.	2013	Germany	BIOMEDICAL ENGINEERING-BIOMEDIZINISCHE TECHNIK	1.411	rabbit	New Zealand white rabbit	8	bone defect	48 weeks	magnesium alloy LAE 442	336 days	Nonprofit sponsor
23	Chow, D. H. K.2021	Chow, D. H. K.	2021	Hong Kong, China	BIOACTIVE MATERIALS	14.593	rabbit	New Zealand white rabbit	48	bone fracture	8 or 12 weeks	pure Mg	56,84 days	Nonprofit sponsor
24	Chu, Wenxiang 2020	Chu, Wenxiang	2020	China	ANNALS OF TRANSLATIONAL MEDICINE	3.932	rabbit	New Zealand white rabbit	24	bone defect	2，4 months	Mg group	56,112 days	Nonprofit sponsor
25	Cipriano, A. F. 2017	Cipriano, A. F.	2017	the United States	ACS APPLIED MATERIALS & INTERFACES	9.229	rat	Sprague-Dawley	18	bone defect	47 days	ZSr41 pins	47 days	Nonprofit sponsor
27	Diekmann, J. 2016	Diekmann, J.	2016	Germany	MATERIALS SCIENCE & ENGINEERING C-MATERIALS FOR BIOLOGICAL APPLICATIONS	7.328	rabbit	New Zealand white rabbit	36	bone defect	4, 12 and 24 weeks	MgYREZr	28,84,168 days	Nonprofit sponsor
28	Dong, Jiahui 2018	Dong, Jiahui	2018	China	MATERIALS TECHNOLOGY	3.846	rabbit	New Zealand white rabbit	6	bone defect	8 weeks	Mg-Sr alloy	56 days	Nonprofit sponsor
29	Duan, H. 2020	Duan, H.	2020	China	SCIENTIFIC REPORTS	4.38	rabbit	New Zealand white rabbit	12	bone defect	8 weeks	BGC/BGC-Mg / Mg scaffolds	56 days	Nonprofit sponsor
30	Ezechieli, M. 2014	Ezechieli, M.	2014	Germany	JOURNAL OF BIOMATERIALS APPLICATIONS	2.646	rabbit	New Zealand white rabbit	36	bone defect	1, 4, and 12 weeks	MgYREZr	7,28,84 days	Nonprofit sponsor
31	Fu, Yang-Mu 2019	Fu, Yang-Mu	2019	China	JOURNAL OF BIOMATERIALS APPLICATIONS	2.646	dog	beagle	21	bone defect	12 weeks	BMP-2 compounded with porous ZK60 magnesium alloy Bio-Transfix nail group /porous ZK60 magnesium alloy BioTransfix nail group	84 days	Nonprofit sponsor
32	Gabbai-Armelin, P. R. 2019	Gabbai-Armelin, P. R.	2019	Brazil	JOURNAL OF BIOMATERIALS APPLICATIONS	2.646	rats	Wistar	80	bone defect	15 and 45 days	bioglass/collagen/magnesium (BG/Col/Mg)	15,45 days	Nonprofit sponsor
33	Grau, Michael 2018	Grau, Michael	2018	Germany	MATERIALS	2.972	mouse	BALB/c mice	40	bone defect	84 days	Magnesium	84 days	Nonprofit sponsor
35	Grün, N. G. 2018	Grün, N. G.	2018	Austria	ACTA BIOMATERIALIA	8.947	rat	Sprague Dawley	10	bone defect	24 weeks	ZX00	168 days	not reported
							lambs	not reported	Unclear	bone defect	6 and 12 weeks	ZX00	42,84 days
36	Guo, H. 2020	Guo, H.	2020	China	ACTA BIOMATERIALIA	8.947	rat	Sprague Dawley	40	bone defect	6 and 10 weeks	Zn without pores/Zn with 300μm pores/Zn with 1000μm pores	42,70 days	Nonprofit sponsor
37	Guo, Pushan 2021	Guo, Pushan	2021	China	MATERIALS SCIENCE & ENGINEERING C-MATERIALS FOR BIOLOGICAL APPLICATIONS	7.328	rat	Sprague Dawley	12	bone defect	120 days	Zn–0.5Mn alloy	120 days	Nonprofit sponsor
38	Guo, Y. 2019	Guo, Y.	2019	China	MATERIALS SCIENCE & ENGINEERING C-MATERIALS FOR BIOLOGICAL APPLICATIONS	7.328	rat	Sprague Dawley	42	bone defect	6 and 12 weeks	CS-Mg membrane	42,84 days	Nonprofit sponsor
39	Han, Hyung-Seop 2012	Han, Hyung-Seop	2012	South Korea	METALS AND MATERIALS INTERNATIONAL	3.642	rat	Sprague Dawley	not reported	bone defect	1, 2, 4, 8, and 12 weeks	Mg-Ca alloy （5-10 wt% Ca）	7,14,28,56,84 days	Nonprofit sponsor
40	Han, J. 2016	Han, J.	2016	China	MATERIALS SCIENCE & ENGINEERING C-MATERIALS FOR BIOLOGICAL APPLICATIONS	7.328	rat	Sprague Dawley	9	bone defect	2 months	the as-cast alloy/as-extruded alloy(Mg-Sr alloy)	56 days	Nonprofit sponsor
41	Han, P. 2015	Han, P.	2015	China	BIOMATERIALS	12.479	rabbit	New Zealand white rabbit	36	bone fracture	4, 8, 16 and 24 weeks	High-purity magnesium(HP Mg)	28,56,112,168 days	Nonprofit sponsor
43	He, Jin 2021	He, Jin	2021	China	ACTA BIOMATERIALIA	8.947	rabbit	New Zealand white rabbit	6	bone defect	3 months	20Fe@40Zn	84 days	Nonprofit sponsor
44	He, Wei 2021	He, Wei	2021	China	JOURNAL OF PERIODONTOLOGY	6.993	rat	Sprague Dawley	36	bone defect	2,6 weeks	Mg	14,42 days	Nonprofit sponsor
45	Helmholz, Heike 2019	Helmholz, Heike	2019	Germany	JOURNAL OF ANALYTICAL ATOMIC SPECTROMETRY	4.023	mouse	C57BL6J mice	Unclear	bone fracture	7, 14, 21 and 133 days	Mg–2Ag	7, 14, 21 and 133 days	Nonprofit sponsor
47	Holweg, P.2020	Holweg, P.	2020	Austria	ACTA BIOMATERIALIA	8.947	lambs	not reported	11	bone fracture	3 6 12w	Mg alloy	21 42 84	None
48	Hou, Peng 2016	Hou, Peng	2016	China	BIOMEDICAL MATERIALS	3.715	rat	Sprague Dawley	not reported	bone defect	2,4 weeks	Mg	14,28 days	Nonprofit sponsor
49	Huang, Shibo 2020	Huang, Shibo	2020	China	BIOMATERIALS	12.479	goats	not reported	23	bone fracture	4, 8, 12, and 48 weeks	high-purity weight-bearing magnesium	28,56,84,336 days	Nonprofit sponsor
50	Iglesias, C. 2015	Iglesias, C.	2015	Spain	BIOMEDICAL MATERIALS	3.715	rat	Wistar rats	36	bone fracture	9 and 13 months	AZ31 alloy	252,364 days	Nonprofit sponsor
51	Imwinkelried, T. 2020	Imwinkelried, T.	2020	Switzerland	MATERIALS SCIENCE & ENGINEERING C-MATERIALS FOR BIOLOGICAL APPLICATIONS	7.328	Pig	Göttingen Miniature Pigs	16	bone fracture	3,6 months	magnesium	84,168 days	For-profit sponsor
							pigs	Yucatan minipigs	6	bone facture	1.5，1，2，9 months	magnesium	42,28,56,252 days
52	Jähn, K. 2016	Jähn, K.	2016	Germany	ACTA BIOMATERIALIA	8.947	mouse	C57Bl/6J wild type mice	36	bone defect	30, 60 and 210 days	Mg2Ag	30, 60 , 210 days	Nonprofit sponsor
							mouse	C57Bl/6J wild type mice	Unclear	bone fracture	7, 14, 21 and 133 days	Mg3Ag	7, 14, 21, 133 days
53	Jerbić Radetić, A. T. 2021	Jerbić Radetić, A. T.	2021	Croatia	INTERNATIONAL JOURNAL OF MOLECULAR SCIENCES	5.924	rat	Wistar	75	bone defect	3, 7, 15, 21, 30 days	Cerabone®/Cerabone® with autologous bone/ Cerabone® with magnesium/ OsteoBiol®	3, 7, 15, 21, 30 days	Nonprofit sponsor
54	Jia, B. 2020	Jia, B.	2020	China	ACTA BIOMATERIALIA	8.947	rat	not reported	30	bone defect	4 weeks, 8 weeks, and 12 weeks	Zn-Mn alloys	28,56,84 days	Nonprofit sponsor
55	Jia, B. 2021	Jia, B.	2021	China	BIOACTIVE MATERIALS	14.593	rat	not reported	30	bone defect	4, 8, and 12 weeks	Zn-0.8Sr alloy	28,56,84	Nonprofit sponsor
56	Kawamura, Naohiko 2020	Kawamura, Naohiko	2020	Japan	MATERIALS	3.623	rat	Wistar	51	bone defect	2, 4 and 12 weeks,	Mg alloy (MgA)	14,28,84	Nonprofit sponsor
57	Kaya, A. Arslan 2008	Kaya, A. Arslan	2008	Turkey	CORROSION SCIENCE AND TECHNOLOGY		sheep	not reported	16	bone defect	6 months	Mg	168	Nonprofit sponsor
							sheep	not reported	not reported	bone defect	3,12 months	AZ37 Mg alloy	84336
58	Kim, B. J. 2018	Kim, B. J.	2018	South Korea	JOURNAL OF ORAL AND MAXILLOFACIAL SURGERY	1.895	dog	beagles	6	bone defect	4 weeks	biodegradable magnesium alloy mixed with calcium and zinc	28	Nonprofit sponsor
59	Kim, Sae-Mi 2014	Kim, Sae-Mi	2014	South Korea	JOURNAL OF BIOMEDICAL MATERIALS RESEARCH PART A	4.396	rat	Sprague-Dawley	60	bone defect	2, 4, 6, 8, and 12 weeks	Mg	14,28,42,56,84	not reported
							rabbit	New Zealand white rabbits	13	bone defect	6 or 12 weeks	Mg	42,84
60	Kong, X. 2018	Kong, X.	2018	China	MATERIALS SCIENCE & ENGINEERING C-MATERIALS FOR BIOLOGICAL APPLICATIONS	7.328	goats	not reported	36	bone fracture	2, 4, 6, 8, and 12 weeks	Mg-Nd-Zn-Zr alloy(JDBM）/ JDBM-DCPD	14,28,42,56,84	Nonprofit sponsor
61	Kubásek, J. 2019	Kubásek, J.	2019	Czech Republic	MATERIALS	3.623	rat	Wistar	10	bone defect	12 weeks	Zn–2Mg alloy	84	Nonprofit sponsor
62	Lai, Y. 2019	Lai, Y.	2019	China	BIOMATERIALS	12.479	rabbits	New Zealand white rabbits	15	bone defect	2,4,8 weeks	PT/PT5M/PT10M/PT14M(PTM:PLGA/TCP/Mg;PT: PLGA/TCP )	14,28,56	Nonprofit sponsor
							rabbits	New Zealand white rabbits	108	bone defect	4, 8 and 12 weeks	PT15M	28,56,84
63	Lalk, Mareike 2013	Lalk, Mareike	2013	Germany	JOURNAL OF MATERIALS SCIENCE-MATERIALS IN MEDICINE	3.896	rabbits	New Zealand white rabbits	30	bone defect	6, 12 and 24 weeks	MgF2 sponges/CaP sponges	42,84,168	Nonprofit sponsor
64	Levorova, J. 2018	Levorova, J.	2018	Czech Republic	JOURNAL OF BIOMATERIALS APPLICATIONS	2.646	rabbits	New Zealand white rabbits	16	bone defect	4,8,12,16 weeks	Mg-4Y-3RE-Zr alloy	28,56,84,112	None
65	Li, D. 2019	Li, D.	2019	China	JOURNAL OF CELLULAR PHYSIOLOGY	6.384	rat	Sprague-Dawley	32	bone fracture	1,3 weeks	Mg	7,21	Nonprofit sponsor
66	Li, G. 2018	Li, G.	2018	China	ACTA BIOMATERIALIA	8.947	rat	Sprague-Dawley	60	bone facture	4, 8, and 12 weeks	Mg/CaP or Mg/ZA/CaP	28,56,84	Nonprofit sponsor
67	Li, Yixuan 2019	Li, Yixuan	2019	China	ACS APPLIED BIO MATERIALS	/	rat	Sprague-Dawley	68	bone defect	0, 2, 4, 8, and 12 weeks(TG)	PLA coated Mg (noted as mMg-P+PLA)/ fluoride treatment and PLA coated Mg (noted as mMg-F+PLA).	0,14,28,84	Nonprofit sponsor
68	Li, Zhen 2017	Li, Zhen	2017	China	MATERIALS SCIENCE & ENGINEERING C-MATERIALS FOR BIOLOGICAL APPLICATIONS	7.328	rabbits	Japanese white rabbits	24	bone defect	1,2,3,6months	Mg-Zn-Zr alloy	28,56,84,168	Nonprofit sponsor
69	Lin, Z. 2019	Lin, Z.	2019	China	Acta Biomaterialia	8.947	rat	Sprague-Dawley	30	bone defect	4 and 8 weeks	PIII treated ZK60	28,56	Nonprofit sponsor
70	Liu, Jianing 2019	Liu, Jianing	2019	China	ACTA BIOMATERIALIA	8.947	rat	Sprague-Dawley	36	bone defect	4、12、24 weeks	as-castβ-phased Mg-30wt.%Sc alloy	28,84,168	Nonprofit sponsor
71	Liu, Peng 2021	Liu, Peng	2021	China	BIOTECHNOLOGY AND BIOPROCESS ENGINEERING	2.836	rat	not reported	not reported	bone facture	14/28/42 days	DM-HAP/ALG-CS/GO	14,28,42 days	not reported
72	Liu, Wei 2019	Liu, Wei	2019	China	JOURNAL OF BIOMEDICAL NANOTECHNOLOGY	4.099	rat	Sprague-Dawley	18	bone defect	8 weeks	AZ91 magnesium alloys（MAO）	56	Nonprofit sponsor
73	Liu, Yang 2021	Liu, Yang	2021	China	CHEMICAL ENGINEERING JOURNAL	13.273	rat	Sprague-Dawley	36	bone defect	6,12 weeks	Mg6Sn5Zn and Mg6Sn5Zn0.3Na	42,84	Nonprofit sponsor
74	Lu, X. Z. 2020	Lu, X. Z.	2020	Hong Kong, China	MATERIALS & DESIGN	7.991	rabbits	New Zealand white rabbits	12	bone defect	1.5,3,4 months	Mg alloy	42,84,112	Nonprofit sponsor
76	Marukawa, E. 2016	Marukawa, E.	2016	Japan	JOURNAL OF BIOMEDICAL MATERIALS RESEARCH PART B-APPLIED BIOMATERIALS	3.368	dog	beagle dogs	9	bone fracture	4，12 weeks	magnesium alloys（WE43）	28,84	not reported
78	Miao, Hongwei 2019	Miao, Hongwei	2019	China	ACS BIOMATERIALS SCIENCE & ENGINEERING	4.749	rat	Sprague-Dawley	12	bone defect	10,30 days	Mg-2.0Zn-1.0Gd alloy	10,30	Nonprofit sponsor
81	Naujokat, H. 2020	Naujokat, H.	2020	Germany	INTERNATIONAL JOURNAL OF ORAL AND MAXILLOFACIAL SURGERY	2.789	pig	Göttingen Miniature Pigs	12	bone defect	8 weeks	magnesium alloys	56	Nonprofit sponsor
82	Naujokat, H. 2017	Naujokat, H.	2017	Germany	ACTA BIOMATERIALIA	8.947	pigs	miniature pigs	9	bone fracture	10,20,30 weeks	Mg	70140210	None
83	Neacsu, P. 2017	Neacsu, P.	2017	Romania	MATERIALS	2.972	rat	Albinos rats	12	bone fracture	30,90,180 days	Mg-1Ca-0.2Mn-0.6Zr alloy	30,90,180 days	Nonprofit sponsor
84	Niu, Jialin 2016	Niu, Jialin	2016	China	CORROSION SCIENCE	7.205	rabbits	New Zealand white rabbits	20	bone defect	18 months	Mg-Nd-Zn-Zr alloy	504	Nonprofit sponsor
85	Noviana, D. 2016	Noviana, D.	2016	Indonesia	JOURNAL OF ORTHOPAEDIC TRANSLATION	5.191	rat	Sprague-Dawley	20	bone defect	18 days	Mg	18	Nonprofit sponsor
86	Peng, Wei 2019	Peng, Wei	2019	China	RARE METALS	4.003	rabbits	New Zealand white rabbits	9	bone defect	4, 8 and 12 weeks	Ca–P-coated Mg membrane	28,56,84	Nonprofit sponsor
87	Perumal, G. 2020	Perumal, G.	2020	India	NANOMEDICINE-NANOTECHNOLOGY BIOLOGY AND MEDICINE	6.458	rabbits	New Zealand white rabbits	12	bone defect	8 weeks	AZ31 magnesium	56	None
88	Qu, X.2021	Qu, X.	2021	China	BIOACTIVE MATERIALS	14.593	rat	Sprague-Dawley	40	bone defect	3,6 weeks	Zn–2Ag alloy	21,42	Nonprofit sponsor
							rabbit	New Zealand white rabbits	20	bone fracture	3 moths	Zn–2Ag alloy	84
89	Rahmati, Maryam 2021	Rahmati, Maryam	2021	Norway	JOURNAL OF TISSUE ENGINEERING	7.813	rat	Sprague-Dawley	12	bone defect	2, 5, and 10 days	Mg alloy（Mg-0.45wt%Zn-0.45wt%Ca) ）	2,5,10	Nonprofit sponsor
90	Razavi, Mehdi 2020	Razavi, Mehdi	2020	the United States	MATERIALS	3.623	rabbit	not reported	9	bone defect	2 months	magnesium-aluminum-zinc alloy (AZ91)	56	Nonprofit sponsor
91	Rössig, C. 2015	Rössig, C.	2015	Germany	ACTA BIOMATERIALIA	8.947	Sheep	German Black-headed Mutton Sheep	10	bone defect	24 weeks	LAE442 magnesium-based	168	Nonprofit sponsor
92	Schaller, B. 2018	Schaller, B.	2018	Switzerland	JOURNAL OF ORAL AND MAXILLOFACIAL SURGERY	1.895	pig	Yucatan miniature pigs	5	bone fracture	1,9 months	Mg	28252	For-profit sponsor
93	Schaller, B.2017	Schaller, B.	2017	Switzerland	JOURNAL OF CRANIO-MAXILLOFACIAL SURGERY	2.078	pig	minipigs	14	bone fracture	12，24 weeks	magnesium	84168	For-profit sponsor
96	Siallagan, S. F. 2019	Siallagan, S. F.	2019	Indonesia	INTERNATIONAL JOURNAL OF BIOMATERIALS	/	sheep	not reported	8	bone fracture	9 months	Iron-based implant	252	Nonprofit sponsor
97	Smith, M. R. 2012	Smith, M. R.	2012	the United States	JOURNAL OF BIOMEDICAL MATERIALS RESEARCH PART B-APPLIED BIOMATERIALS	3.368	rabbit	not reported	5	bone defect	12 weeks	AZ31 Mg alloy	84	not reported
98	Song, M. H. 2019	Song, M. H.	2019	South Korea	INTERNATIONAL JOURNAL OF MOLECULAR SCIENCES	5.924	rabbits	New Zealand white rabbits	36	bone defect	3，6，12 weeks	Mg-Ca-Zn alloys	21,42,84	Nonprofit sponsor
99	Tian, Jinhuan 2023	Tian, Jinhuan	2015	China	JOURNAL OF MATERIALS SCIENCE-MATERIALS IN MEDICINE	3.896	rabbit	New Zealand white rabbits	18	bone defect	4,8,12 weeks	Mg alloy AZ91	28,56,84	Nonprofit sponsor
101	Tian, L. 2018	Tian, L.	2018	Hong Kong, China	BIOMATERIALS	12.479	rabbit	New Zealand white rabbit	84	bone fracture	3,6,12 weeks	Mg	21,42,84	Nonprofit sponsor
102	Torkian, A. 2021	Torkian, A.	2021	Iran	RARE METALS	4.003	dog	not reported	1	bone defect	84 days	WE43 magnesium alloy	84	Nonprofit sponsor
103	Torroni, A.2021	Torroni, A.	2021	the United States	JOURNAL OF BIOMATERIALS APPLICATIONS	2.646	sheep	not reported	12	bone defect	6,24 weeks	(WE43 / WE43-T5 )Mg alloys	42168	None
104	Torroni, A. 2017	Torroni, A.	2017	the United States	JOURNAL OF CRANIO-MAXILLOFACIAL SURGERY	2.078	sheep	not reported	6	bone defect	6 weeks	WE43 Magnesium alloy(as cast)	42	None
105	Torroni, A. 2018	Torroni, A.	2018	the United States	JOURNAL OF CRANIO-MAXILLOFACIAL SURGERY	2.078	sheep	not reported	6	bone defect	6 weeks	WE43 Mg-alloys (T-5)	42	not reported
106	Ullmann, B. 2014	Berit Ullmann	2013	Germany	PROCEEDINGS OF THE INSTITUTION OF MECHANICAL ENGINEERS PART H-JOURNAL OF ENGINEERING IN MEDICINE	1.617	rabbit	not reported	not reported	bone defect	6 months	magnesium-based alloy LAE442:type 2: extrusion from 120 to 30 mm at 350 ℃; type 3: first extrusion from 120 to 30 mm at 350 , second extrusion from 30 to 10 mm at 350 ℃; type 4: extrusion from 120 to 9 mm at 350℃; after obtaining the implant’s final size, four longitudinal notches at the proximal end and three transverse notches in the middle of the implant were produced using a 22-gauge needle	168	Nonprofit sponsor
107	Ulum, Mokhamad F.2015	Ulum, Mokhamad F.	2015	Malaysia	Journal of Biomedical Materials Research Part B-Applied Biomaterials	3.368	sheep	thin tailed sheep	5	bone defect	70days	(1) 100 wt % Fe (pure-Fe); (2) Fe-5 wt % HA (Fe-HA); (3) Fe-5 wt % TCP (Fe-TCP); and (4) Fe-5 % wt (60% HA:40% TCP) (Fe-BCP)	70	Nonprofit sponsor
109	Wang, Cheng-Yue 2018	Wang, Cheng-Yue	2018	China	REGENERATIVE BIOMATERIALS	6.353	dog	Hybrid dog *	4	bone defect	12 weeks	Mg alloy	84	Nonprofit sponsor
110	Wang, Haijian 2021	Wang, Haijian	2021	Japan	MATERIALS TODAY COMMUNICATIONS	3.383	rat	Wistar rats	45	bone defect	2,8,16 weeks	Mg alloy(Mg-RE)	14,56,112	Nonprofit sponsor
111	Wang, Jie 2021	Wang, Jie	2021	China	Science China-Materials	8.273	rat	Sprague Dawley	20	bone defect	12 weeks	pure Mg	84	Nonprofit sponsor
112	Wang, Wei 2020	Wang, Wei	2020	China	Materials & Design	7.991	rat	Sprague Dawley	40	bone defect	8weeks	Mg /Mg-Nd-Zn-Zr alloy	56	Nonprofit sponsor
							rabbit	not reported	27	bone defect	24 weeks	Mg /Mg-Nd-Zn-Zr alloy	168
113	Wang, W. 2019	Wang, W.	2019	China	MATERIALS SCIENCE & ENGINEERING C-MATERIALS FOR BIOLOGICAL APPLICATIONS	7.328	rabbit	New Zealand rabbit	12	bone defect	4 weeks	Mg-Sr alloy	28	Nonprofit sponsor
114	Wang, Yansong 2019	Wang, Yansong	2019	China	ACS Biomaterials Science & Engineering	4.749	rabbit	New Zealand rabbit	12	bone defect	1,4,12weeks	Mg-3Zn-0.5Zr-0.5Sr	7,28,84	Nonprofit sponsor
115	Wang, Z. 2020	Wang, Z.	2020	China	Biomaterials	12.479	rat	Sprague–Dawley	128	bone fracture
											4,8,16 weeks	Mg–Nd–Zn–Zr alloy (JDBM)	28,56,112	Nonprofit sponsor
116	Wegener, B. 2021	Wegener, B.	2021	Germany	Scientific Reports volume	4.38	sheep	Merino	60	bone defect	6,12 months	iron alloy	42,84	Nonprofit sponsor
119	Willbold, E. 2011	Willbold, E.	2011	Germany	Materials Science and Engineering: B Advanced Functional Solid-State Materials	4.051	sheep	not reported	14	bone defect	3,6 months	magnesium alloy AZ31	84168	Nonprofit sponsor
120	Witte, F. 2006	Witte, F.	2006	Germany	Materialwissenschaft Und Werkstofftechnik	0.854	Rabbit	New Zealand White Rabbit	26	bone defect	12,24 weeks	magnesium alloy AZ91	84168	Nonprofit sponsor
121	Witte, F. 2007	Witte, F.	2007	Germany	Journal of Biomedical Materials Research Part A	4.396	rabbit	New Zealand White Rabbit	24	bone defect	3,6 months	magnesium alloy AZ91D	84168	not reported
123	Wong, Hoi Man 2013	Wong, Hoi Man	2013	Hong Kong, China	Biomaterials	12.479	rat	Sprague–Dawley	10	bone defect	2 months	magnesium	56	Nonprofit sponsor
124	Wu, Shuang 2019	Wu, Shuang	2019	Korea	Materials	3.623	rat	Sprague–Dawley	16	bone defect	4,8 weeks	magnesium	28,56	Nonprofit sponsor
125	Wu, Shuang 2021	Wu, Shuang	2021	South Korea	Frontiers in Bioengineering and Biotechnology	5.89	rat	Sprague–Dawley	16	bone defect	4,8 weeks	magnesium	28,56	Nonprofit sponsor
126	Wu, Y. 2019	Wu, Y.	2019	China	Colloids and Surfaces B: Biointerfaces	5.268	rabbit	New Zealand White Rabbit	48	bone defect	2, 4, 8 and 12 weeks	magnesium	14,28,56,84	Nonprofit sponsor
127	Wu, Y. F. 2017	Wu, Y. F.	2017	China	Colloids and Surfaces B: Biointerfaces	5.268	rabbit	New Zealand White Rabbit	21	bone fracture	4,8 weeks	U-M/ CPS10 /CPS20 plate samples(uncoated magnesium, 10 μm coated and 20 μm coated magnesium samples)	28,56	Nonprofit sponsor
129	Xi, Zheng 2020	Xi, Zheng	2020	China	ACS Omega	3.512	rabbit	New Zealand white rabbit	36	bone defect	4, 8, and 12 weeks	Mg-Zn-Ca alloy	28,56,84	Nonprofit sponsor
130	Xiao, Chi 2018	Xiao, Chi	2018	China	Journal of Materials Science & Technology	8.067	rabbit	New Zealand white rabbit	15	bone defect	4, 12 and 24 weeks	Zn-0.05Mg/pure Zn	28,84,168	Nonprofit sponsor
133	Yang, Hongtao 2019	Yang, Hongtao	2019	China	Acs Biomaterials Science & Engineering	4.749	rat	Sprague–Dawley	32	bone defect	4 and 8 weeks	Zn-5Mg composite	28,56	Nonprofit sponsor
134	Yang, Hongtao 2021	Yang, Hongtao	2021	China	CHEMICAL ENGINEERING JOURNAL	13.273	rat	Sprague–Dawley	12	bone defect	8 weeks	Zn-0.4Li alloy	56	Nonprofit sponsor
							rabbit	New Zealand rabbit	not reported	bone facture	6 months	Zn-0.4Li alloy	168
135	Ye, Li 2021	Ye, Li	2021	Hong Kong , China	BIOMATERIALS	12.479	rat	Sprague–Dawley	176	bone defect	2 and 8weeks	Mg	14,56	Nonprofit sponsor
136	Yu, Kun 2013	Yu, Kun	2013	China	MATERIALS LETTERS	3.423	rabbit	Zelanian rabbits	8	bone fracture	12 weeks	Mg-6%Zn-15%Ca3(PO4)2.	84	not reported
137	Yu, Weilin 2017	Yu, Weilin	2017	China	COLLOIDS AND SURFACES B-BIOINTERFACES	5.268	rabbit	New Zealand white rabbit	30	bone defect	6, 12 and 18 weeks	AZ31 magnesium alloy	42,84,126	Nonprofit sponsor
138	Zeller-Plumhoff, Berit 2020	Zeller-Plumhoff, Berit	2020	Germany	ACTA BIOMATERIALIA	8.947	rat	Sprague–Dawley	108	bone defect	4, 8 or 12 weeks	Magnesium- Gadolinium alloy:Mg–10Gd / Mg–5Gd	28,56,84	Nonprofit sponsor
139	Zhang, Chaoxing 2020	Zhang, Chaoxing	2020	United States	ACS BIOMATERIALS SCIENCE & ENGINEERING	4.749	mouse	not reported	9	bone defect	12 weeks	ZC21 alloy/ZSr41 alloy	84	Nonprofit sponsor
140	Zhang, Dandan 2020	Zhang, Dandan	2020	China	ACS APPLIED MATERIALS & INTERFACES	9.229	rat	Sprague–Dawley	not reported	bone defect	not reported	Mg-Zn-Gd	not reported	Nonprofit sponsor
							canine	beagles	not reported	bone defect	3 months and 6 months	Ca-P-Mg	84168
142	Zhang, N. 2018	Zhang, N.	2018	China	JOURNAL OF MATERIALS SCIENCE-MATERIALS IN MEDICINE	3.896	rabbit	New Zealand white rabbit	72	bone defect	4, 8, and 12 weeks	Mg-alloy	28,56,84	Nonprofit sponsor
144	Zhang, Qiang 2013	Zhang, Qiang	2013	China	JOURNAL OF MATERIALS SCIENCE & TECHNOLOGY	8.067	Bama minipigs	Bama minipigs	5	bone defect	2 and 4 months	ZK60 alloy	56112	Nonprofit sponsor
145	Zhang, Y. 2016	Yifeng Zhang	2016	Hong Kong, China	NATURE MEDICINE	53.44	rat	not reported	not reported	bone fracture	not reported	magnesium	not reported	Nonprofit sponsor
146	Zhang, Z. 2021	Zhang, Z.	2021	China	BIOMATERIALS	12.479	rat	Sprague–Dawley	Unclear	bone fracture	12,24 weeks	Zn0.8Li0.1Sr	84168	Nonprofit sponsor
147	Zhang, Z. 2021	Zhang, Z.	2021	China	BIOACTIVE MATERIALS	14.593	rabbit	New Zealand white rabbit	20	bone defect	12 or 24 weeks	Zn0.8Li0.1Ca alloy	84168	Nonprofit sponsor
148	Zhao, D. 2018	Zhao, D.	2018	the United States	ACTA BIOMATERIALIA	8.947	rabbit	New Zealand white rabbit	9	bone fracture	4,8 weeks	Mg	28,56	Nonprofit sponsor
149	Zhu, Donghui 2019	Zhu, Donghui	2019	the United States	ACS APPLIED MATERIALS & INTERFACES	9.229	rat	Sprague–Dawley	48	bone defect	1 month	Zn-Sr / Zn-Mg	28
														Nonprofit sponsor
150	Zhuang, J. 2016	Zhuang, J.	2016	China	JOURNAL OF ORTHOPAEDIC SURGERY AND RESEARCH	2.359	rabbit	New Zealand white rabbit	39	bone fracture	2 4, 8, and 12 weeks	magnesium alloy AZ31	14,28,56,84	None
151	Zhuang, Y. 2021	Zhuang, Y.	2021	China	ACS BIOMATERIALS SCIENCE & ENGINEERING	4.749	rabbit	not reported	24	bone defect	12 weeks and 3, 6 months	porous pure Zn /porous Zn alloy/porous Ca-P coated Zn alloy	84168	Nonprofit sponsor
153	Bahatibieke, A. 2021	Bahatibieke, A.	2021	China	MATERIALS SCIENCE & ENGINEERING C-MATERIALS FOR BIOLOGICAL APPLICATIONS	7.328	rat	not reported	40	bone defect	2 weeks and 4 weeks	Mg alloy	14,28	Nonprofit sponsor
154	Berglund, I. S. 2016	Berglund, I. S.	2016	the United States	MATERIALS SCIENCE & ENGINEERING C-MATERIALS FOR BIOLOGICAL APPLICATIONS	7.328	rat	Sprague–Dawley	24	bone defect	1w, 3w, and 6w,	Mg–1.0Ca–0.5Sr alloy	7,21,42	Nonprofit sponsor
155	Bondarenko, A. 2014	Bondarenko, A.	2014	Ukraine	JOURNAL OF BIOMEDICAL MATERIALS RESEARCH PART A	4.396	rabbit	New Zealand white rabbit	46	bone defect	3 and 6 months	magnesium alloys MgCa0.8/ZEK100/LANd442/ LAE442	84,68	Nonprofit sponsor
156	Dang, L. H. N.2019	Dang, L. H. N.	2019	South Korea	JOURNAL OF ORTHOPAEDIC SURGERY AND RESEARCH	2.359	rabbit	New Zealand white rabbit	15	bone defect	6,12 weeks	Mg screw with HA/Mg screw with a composite BMP-2/HA)	42,84	Nonprofit sponsor
157	Erdmann, Nina 2011	Erdmann, Nina	2011	Germany	ACTA BIOMATERIALIA	8.947	rabbit	New Zealand white rabbit	40	bone defect	2, 4, 6 and 8 weeks	MgCa0.8.	14,28,42,56	Nonprofit sponsor
158	Erdmann, N. 2010	Erdmann, N.	2010	Germany	BIOMEDICAL ENGINEERING ONLINE	2.013	rabbit	New Zealand white rabbit	40	bone defect	2, 4, 6 and 8 weeks	MgCa0.8.	14,28,42,56	Nonprofit sponsor
159	Fischerauer, S. F. 2013	Fischerauer, S. F.	2013	Austria	ACTA BIOMATERIALIA	8.947	rat	Sprague–Dawley	20	bone defect	24 weeks	ZX50 Mg-based	168	Nonprofit sponsor
160	Gao, Hong 2016	Gao, Hong	2016	China	MATERIALS SCIENCE & ENGINEERING C-MATERIALS FOR BIOLOGICAL APPLICATIONS	7.328	rat	Wistar	30	bone defect	1 week, 4 weeks and 8 weeks	ZEK100 magnesium alloy	7,28,56	Nonprofit sponsor
161	Gao, Z. 2019	Gao, Z.	2019	China	MATERIALS SCIENCE & ENGINEERING C-MATERIALS FOR BIOLOGICAL APPLICATIONS	7.328	rat	Sprague–Dawley	42	bone defect	not reported	Mag alloy(Mg-0.1Ga;Mg-0.1Sr;Mg-0.1Ga-0.1Sr )	not reported	Nonprofit sponsor
162	Guan, X. 2014	Guan, X.	2014	China	ACS APPLIED MATERIALS & INTERFACES	9.229	rabbit	New Zealand white rabbit	20	bone defect	1, 4, and 7 months	Mg alloy JDBM	28112196	Nonprofit sponsor
163	Han, H. S. 2020	Han, H. S.	2020	South Korea	ADVANCED SCIENCE	16.806	rat	Sprague–Dawley	12	bone defect	2 and 4 weeks	Mg5Ca /Mg5Ca1Zn	14,28	Nonprofit sponsor
164	Han, P. 2014	Han, P.	2014	China	INTERNATIONAL JOURNAL OF MOLECULAR SCIENCES	5.924	rabbit	New Zealand white rabbit	18	bone defect	1,3,6 months	Mg-6Zn alloy	28,84,168	Nonprofit sponsor
165	Henderson, S. E. 2014	Henderson, S. E.	2014	the United States	ACTA BIOMATERIALIA	8.947	rabbit	New Zealand white rabbit	15	bone defect	4, 8 and 12 weeks	Pure Mg /AZ31	28,56,84	Nonprofit sponsor
167	Huehnerschulte, T. A. 2012	Huehnerschulte, T. A.	2012	Germany	BIOMEDICAL ENGINEERING ONLINE	2.013	rabbit	New Zealand white rabbit	24	bone defect	3 or 6 months	magnesium alloys ZEK100 / AX30	84168	Nonprofit sponsor
169	Kim, Seo-Young 2020	Kim, Seo-Young	2020	South Korea	ACS BIOMATERIALS SCIENCE & ENGINEERING	4.749	rat	Sprague–Dawley	16	bone defect	3 and 6 weeks	Mg cannulated screw(inject with BMP-2 or gelatin hydrogen or both)	21,42	Nonprofit sponsor
170	Kim, Y. K. 2020	Kim, Y. K.	2020	South Korea	ACS BIOMATERIALS SCIENCE & ENGINEERING	4.749	rat	Sprague–Dawley	16	bone defect	3 and 6 weeks	Mg cannulated screw (non-filled screw)	21,42	Nonprofit sponsor
171	Kim, Y. K. 2018	Kim, Y. K.	2018	South Korea	SCIENTIFIC REPORTS	4.38	rat	Sprague–Dawley	8	bone defect	4 and 8 weeks	Mg	28,56	Nonprofit sponsor
172	Kim, Yu-Kyoung 2020	Kim, Yu-Kyoung	2020	South Korea	APPLIED SURFACE SCIENCE	6.707	rat	Sprague–Dawley	16	bone defect	3 and 6 weeks	Mg(Ca de- position, (b) Ca and Ce deposition, (c) Ca + HT, and (d) Ce + HT.	21,42	Nonprofit sponsor
173	Kleer-Reiter, N. 2021	Kleer-Reiter, N.	2021	Germany	BIOMEDICAL MATERIALS	3.715	rabbit	Zika rabbits	60	bone defect	6, 12, 24 and 36 weeks	magnesium alloy	42,84,168,252	Nonprofit sponsor
175	Koo, Y. 2017	Koo, Y.	2017	the United States	SCIENTIFIC REPORTS	4.38	dog	beagle dogs	not reported	bone defect	52 weeks	Mg-Zn-Mn	364	Nonprofit sponsor
176	Kraus, T. 2018	Kraus, T.	2018	Austria	ACTA BIOMATERIALIA	8.947	rat	Sprague–Dawley	26	bone defect	12 months	ZX50/WZ21	336	not reported
177	Kraus, T. 2012	Kraus, T.	2012	Austria	ACTA BIOMATERIALIA	8.947	rat	Sprague–Dawley	32	bone defect	4, 12, 24, and 36	ZX50/WZ21	28,84,168,52	not reported
178	Kraus, T. 2014	Kraus, T.	2014	Austria	ACTA BIOMATERIALIA	8.947	rat	Sprague–Dawley	38	bone defect	52 weeks	Fe–10Mn–1Pd /Fe–21Mn–0.7C–1Pd	364	not reported
179	Krause, Annett 2010	Krause, Annett	2010	Germany	JOURNAL OF MATERIALS SCIENCE	4.22	rabbit	New Zealand white rabbit	30	bone defect	3 and 6 months	magnesium alloy	84168	Nonprofit sponsor
180	Lee, J. W. 2016	Lee, J. W.	2016	South Korea	PROCEEDINGS OF THE NATIONAL ACADEMY OF SCIENCES OF THE UNITED STATES OF AMERICA	11.205	rabbit	New Zealand white rabbit	25	bone defect	8,10,26 weeks	Mg-5wt%Ca-1wt%Zn	56,70,182	Nonprofit sponsor
181	Li, Z. 2008	Li, Z.	2008	China	BIOMATERIALS	12.479	rabbit	New Zealand white rabbit	18	bone defect	1, 2 and 3 months	Mge1Ca alloy	28,56,84	Nonprofit sponsor
182	Lim, H. K. 2017	Lim, H. K.	2017	South Korea	JOURNAL OF BIOMEDICAL MATERIALS RESEARCH PART B-APPLIED BIOMATERIALS	3.368	rabbit	New Zealand white rabbit	16	bone defect	6 and 12 weeks(histological and radiological evaluation) /no repported( hematological changes)	Mg alloy	42,84	Nonprofit sponsor
183	Lindtner, R. A. 2013	Lindtner, R. A.	2013	Austria	JOURNAL OF THE MECHANICAL BEHAVIOR OF BIOMEDICAL MATERIALS	3.902	rabbit	New Zealand white rabbit	72	bone defect	4, 12 and 24 weeks	magnesium alloy pin (Mg-Y-Nd-HRE)	28,84,168	Nonprofit sponsor
184	M, S. A. 2021	M, S. A.	2021	India	JOURNAL OF BIOMEDICAL MATERIALS RESEARCH PART A	4.396	bird	Uttara-fowl birds	18	bone defect	24 weeks	magnesium alloy	168	not reported
185	Merlo, Julieta L. 2021	Merlo, Julieta L.	2021	Argentina	ACS APPLIED BIO MATERIALS	/	rat	WKAH/Hok rats	20	bone fracture	7,15,30 days	Mg alloy AZ91	7,15,30	Nonprofit sponsor
186	Myrissa, A.2017	Myrissa, A.	2017	Austria	ACTA BIOMATERIALIA	8.947	rat	Sprague–Dawley	48	bone defect	4, 12, 24, 36 weeks	Mg10Gd	28,84,168,252	Nonprofit sponsor
187	Niu, J. 2013	Niu, J.	2013	China	MATERIALS SCIENCE & ENGINEERING C-MATERIALS FOR BIOLOGICAL APPLICATIONS	7.328	rabbit	New Zealand white rabbit	not reported	bone defect	8,18weeks	mg alloy Mg–Nd–Zn–Zr (JDBM)	56126	Nonprofit sponsor
188	Oshibe, N. 2019	Oshibe, N.	2019	Japan	JOURNAL OF BIOMATERIALS APPLICATIONS	2.646	rabbit	New Zealand white rabbit	17	bone defect	7 days, 6 months, and 12 months	WE43	7168336	For-profit sponsor
189	Pichler, Karin 2014	Pichler, Karin	2014	Austria	JOM	2.474	rabbit	New Zealand white rabbit	18	bone defect	24 weeks	ZX50/WZ21	168	not reported
190	Qi, Z. R. 2014	Qi, Z. R.	2014	China	JOURNAL OF BIOMEDICAL MATERIALS RESEARCH PART A	4.396	rat	Sprague–Dawley	18	bone defect	26 weeks	ZK60	182	not reported
191	Qu, X.2020	Qu, X.	2020	China	ACTA BIOMATERIALIA	8.947	rat	Sprague–Dawley	36	bone defect	6 weeks	Zn–2Cu alloy	42	Nonprofit sponsor
192	Ragamouni, S. 2013	Ragamouni, S.	2013	India	ACTA HISTOCHEMICA	2.479	rabbit	New Zealand white rabbit	9	bone defect	3 months	magnesium–zirconium alloys( Mg–5Zr /Mg–Zr–2Sr)	84	Nonprofit sponsor
193	Razavi, M. 2015	Razavi, M.	2015	Iran	JOURNAL OF MATERIALS SCIENCE-MATERIALS IN MEDICINE	3.896	rabbit	not reported	3	bone defect	2 months	AZ91 magnesium	56	Nonprofit sponsor
196	Rendenbach, C.2021	Rendenbach, C.	2021	Germany	MATERIALS SCIENCE & ENGINEERING C-MATERIALS FOR BIOLOGICAL APPLICATIONS	7.328	pig	Göttingen Miniature Pigs	8	bone defect	6,12 months	WE43	168336	For-profit sponsor
197	Schaller, B.2016	Schaller, B.	2016	Switzerland	MATERIALS SCIENCE & ENGINEERING C-MATERIALS FOR BIOLOGICAL APPLICATIONS	7.328	pig	not reported	14	bone defect	12 and 24 weeks	magnesium	84168	For-profit sponsor
198	Schaller, B.2016	Schaller, B.	2016	Switzerland	JOURNAL OF CRANIO-MAXILLOFACIAL SURGERY	2.078	pig	not reported	14	bone defect	12 and 24 weeks	magnesium	84168	not reported
199	Sindilar, Eusebiu-Viorel 2021	Sindilar, Eusebiu-Viorel	2021	Romania	CRYSTALS	2.589	rat	Sprague–Dawley	20	bone defect	1, 2,4,8 weeks	Mg-0.5Ca-xZr	7,14,28,56	Nonprofit sponsor
201	Sun, W. 2016	Sun, W.	2016	China	MATERIALS SCIENCE & ENGINEERING C-MATERIALS FOR BIOLOGICAL APPLICATIONS	7.328	rabbit	Japanese white rabbits	45	bone defect	1 week, 2 weeks, 1 month, 2 months and 3 months	AZ31B Mg alloy	7,14,56,84	Nonprofit sponsor
202	Tan, L. 2014	Tan, L.	2014	China	ACTA BIOMATERIALIA	8.947	rabbit	not reported	16	bone defect	1, 4, 12 and 21 weeks	Mg alloy AZ31B	7,28,84,147	Nonprofit sponsor
203	Thormann, U.2015	Thormann, U.	2015	Germany	BIOMED RESEARCH INTERNATIONAL	3.411	sheep	merino sheep	15	bone defect	6 and 12 weeks and 1 year	W4-magnesium interference screw	42,84,336	For-profit sponsor
204	Tie, D. 2016	Tie, D.	2016	China	ACTA BIOMATERIALIA	8.947	rabbit	New Zealand white rabbit	18	bone defect	16 weeks	Mg–1Sr alloy/pure Mg	112	Nonprofit sponsor
205	Trinca, Lucia Carmen 2015	Trinca, Lucia Carmen	2015	Romania	APPLIED SURFACE SCIENCE	6.707	rat	Wistar rats	20	bone defect	2,4 weeks	Mg–Ca–Si	14,28	not reported
207	Wang, X. 2019	Wang, X.	2019	China	ACTA BIOMATERIALIA	8.947	dog	beagle dogs	27	bone fracture	4, 12, and 24 weeks	zinc alloy	28,84,168	Nonprofit sponsor
210	Xu, L.2009	Xu, L.	2009	China	BIOMATERIALS	12.479	rabbit	Japanese big-ear rabbits	18	bone defect	1, 2 , 3 and 4 weeks	Mg–Mn–Zn	7,14,21,28	Nonprofit sponsor
211	Yang, H. 2020	Yang, H.	2020	China	NATURE COMMUNICATIONS	14.919	rat	Sprague Dawley	54	bone defect	8 weeks	Zn-0.4Fe/ Zn-0.4Cu / Zn-2.0Ag/ Zn-0.8Mg / Zn-0.8Ca / Zn-0.1Sr / Zn-0.4Li / Zn-0.1Mn	56	Nonprofit sponsor
212	Yang, J. X.2012	Yang, J. X.	2012	China	JOURNAL OF BIOMATERIALS APPLICATIONS	2.646	rabbit	New Zealand white rabbit	9	bone defect	8 weeks	Mg alloy (AZ31)	56	Nonprofit sponsor
213	Yu, K. 2018	Yu, K.	2018	China	JOURNAL OF BIOMEDICAL MATERIALS RESEARCH PART A	4.396	rat	Sprague Dawley	36	bone defect	6 weeks	Mg-1Ag-1Y	42	not reported
217	Husak, Yevheniia 2018	Husak, Yevheniia	2018	Ukraine	COATINGS	2.33	rat	Sprague Dawley	12	bone defect	1 day and 5 days	Mg Alloy	1,5	Nonprofit sponsor
219	Marco, I. 2017	Marco, I.	2017	Belgium	EUROPEAN CELLS & MATERIALS	3.942	rat	Sprague Dawley	3	bone defect	7 days	Mg-10Gd /Mg-2Ag	7	Nonprofit sponsor
220	Miura, C.2016	Miura, C.	2016	Japan	BIOMEDICAL MATERIALS	3.715	rat	Wister rat	54	bone defect	1, 2, and 4 weeks	Mg alloy	7,14,28	Nonprofit sponsor
222	Pan, Chao 2020	Pan, Chao	2020	China	MATERIALS SCIENCE & ENGINEERING C-MATERIALS FOR BIOLOGICAL APPLICATIONS	7.328	rat	Sprague Dawley	4	bone defect	6 months	zinc alloy	168	Nonprofit sponsor
223	Razavi, Mehdi 2015	Razavi, Mehdi	2015	Iran	MATERIALS LETTERS	3.423	rabbit	not reported	not reported	bone defect	2 months	AZ91 magnesium alloy	56	Nonprofit sponsor
227	Traverson, M. 2018	Traverson, M.	2018	the United States	VETERINARY AND COMPARATIVE ORTHOPAEDICS AND TRAUMATOLOGY	1.358	rat	Sprague Dawley	12	bone defect	6 months	Fe30Mn	168	None
228	Trincă, L. C. 2021	Trincă, L. C.	2021	Romania	MATERIALS SCIENCE & ENGINEERING C-MATERIALS FOR BIOLOGICAL APPLICATIONS	7.328	rabbit	not reported	not reported	bone defect	4 weeks	FeMnSiCa /FeMnSi	28	Nonprofit sponsor
230	Wang, Jiali 2016	Wang, Jiali	2016	Hong Kong, China	Scientific Reports	4.38	rat	Sprague Dawley	36	bone defect	3 and 5 weeks	Mg	21,35	Nonprofit sponsor
231	Wang, Qiang 2011	Wang, Qiang	2011	China	MATERIALS SCIENCE AND ENGINEERING B-ADVANCED FUNCTIONAL SOLID-STATE MATERIALS	4.051	rabbit	not reported	not reported	bone defect	not reported	AZ31B magnesium alloy	not reported	Nonprofit sponsor
234	Ha,Tong 2019	Ha,Tong	2019	China			rabbit	New Zealand white rabbit	24	bone defect	8, 12, 16 weeks	High purity magnesium	56,84,112	Nonprofit sponsor
235	Han,Xu 2018	Han,Xu	2018	China			rabbit	not reported	18	bone defect	2，4，8 weeks	Pure magnesium MAO	14,28,56	Nonprofit sponsor
236	Hong,Yansong 2008	Hong,Yansong	2008	China			rabbit	New Zealand white rabbit	24	bone defect	90,180 days	Mg	90180	not reported
237	Liao,Suixiang 2016	Liao,Suixiang	2016	China			rabbit	New Zealand white rabbit	12	bone fracture	16 weeks	Mg alloy ZK60	112	not reported
238	Lu，Yanqin 2019	Lu，Yanqin	2019	China			rat	Sprague Dawley	18	bone defect	8 weeks	ZK60 Magnesium Alloy	56	None
239	Miao,Bo 2009	Miao,Bo	2009	China			rabbit	Harbin White Rabbit	24	bone defect	4,8,12 weeks	Mg alloy	28,56,84	not reported
240	Miao,Bo 2009	Miao,Bo	2009	China			rabbit	Harbin White Rabbit	36	bone defect	4,8,12 weeks	Mg alloy	28,56,84	not reported
241	Min,Jie 2015	Min,Jie	2015	China			dog	beagle dogs	15	bone fracture	4,8,12 weeks	Mg-Zn alloy	28,56,84	Nonprofit sponsor
243	Qin,Xiong 2016	Qin,Xiong	2016	China			dog	beagle dogs	15	bone fracture	4,8,12 weeks	Magnesium-zinc alloy	28,56,84	not reported
244	Sun,Xirao 2020	Sun,Xirao	2020	China			dog	Hybrid dog	6	bone defect	12 weeks	Mg-Sr alloy	84	Nonprofit sponsor
245	Sun,Xirao 2020	Sun,Xirao	2020	China			dog	Hybrid dog	6	bone defect	12 weeks	pure Mg	84	Nonprofit sponsor
246	Tao,Hairong 2009	Tao,Hairong	2009	China			rabbit	New Zealand white rabbit	72	bone defect	3,6,12,18 weeks	Mg-Zn alloy	21,42,84,126	not reported
247	Wang,Liang 2016	Wang,Liang	2016	China			rat	Sprague Dawley	12	bone defect	4,8,12 weeks	Mg-1.5Sr alloy	28,56,84	Nonprofit sponsor
249	Wang,Qing 2021	Wang,Qing	2021	China			rat	Sprague Dawley	16	bone defect	8 weeks	Mg-Nd-Zn-Zr	56	not reported
250	Wang,Shufeng 2013	Wang,Shufeng	2013	China			rabbit	Japanese big eared rabbit	15	bone defect	3 months	AZ31 magnesium alloy	84	Nonprofit sponsor
251	Wang,Xiang 2018	Wang,Xiang	2018	China			dog	beagle dogs	12	boone fracture	12,24 weeks	Zn alloy	84168	Nonprofit sponsor
252	Wang,Yongping 2020	Wang,Yongping	2020	China			rabbit	New Zealand white rabbit	36	bone fracture	4,8,16 weeks	Mg alloy	28,56,112	Nonprofit sponsor
253	Wang,Zhanhui 2019	Wang,Zhanhui	2019	China			rat	not reported	27	bone fracture	7、14、21 days	Calcium magnesium alloy	7,14,21	Nonprofit sponsor
254	Zhang,Nan 2018	Zhang,Nan	2018	China			rabbit	New Zealand white rabbit	72	bone defect	2, 4, 8, 12 weeks	Mg-Zn-Ca	14,28,56,84	Nonprofit sponsor
256	Peng, Cheng 2015	Peng, Cheng	2015	China			rat	not reported	60	bone fracture	2，5，8，12 weeks	Mg	14,35,56,84	Nonprofit sponsor
257	Yu, T.2021	Yu, T.	2021	China			dog	mongrel	24	bone defect	8,16 weeks	consisted with Mg and Ti	56112	Nonprofit sponsor
258	Barbeck, Mike 2020	Barbeck, Mike	2020	Germany	INTERNATIONAL JOURNAL OF MOLECULAR SCIENCES	5.924	rabbit	New Zealand white rabbit	18	bone defect	6,12,18 weeks	HF-treated magnesium-reinforced collagen membrane	42,84,126	Nonprofit sponsor
259	Daentzer, D. 2013	Daentzer, D.	2013	Germany	SPRINGERPLUS	1.13	sheep	blackcap sheep	24	bone defect	3,6,12,24 weeks	Mg	21,42,84,168	Nonprofit sponsor
260	Hamushan, M. 2020	Hamushan, M.	2020	China	Journal of Biomaterials Applications	2.646	rat	Sprague Dawley	not reported	bone defect	3,6,9 weeks	Mg	21,42,63	Nonprofit sponsor
261	Kaya, R. A. 2007	Kaya, R. A.	2007	Turkey	JOURNAL OF NEUROSURGERY-SPINE	3.602	sheep	not reported	16	bone defect	6 months	Mg	168	not reported
262	Lips, K. S. 2013	Lips, K. S.	2013	Germany	PLOS ONE	3.24	rat	Sprague Dawley	not reported	boone fracture	6 weeks	Fe	42	Nonprofit sponsor
263	Mao, Genwen 2021	Mao, Genwen	2021	China	MATERIALS & DESIGN	7.991	rabbit	New Zealand white rabbit	39	bone defect	3 months	Zn	84	Nonprofit sponsor
265	Tai, Chien-Cheng 2021	Tai, Chien-Cheng	2021	Taiwan, China	INTERNATIONAL JOURNAL OF MOLECULAR SCIENCES	5.924	rabbit	new Zealand white rabbit	54	bone defect	4,12 weeks	bioabsorbable iron	28,84	Nonprofit sponsor
266	Wang, J. 2017	Wang, J.	2017	Hong Kong, China	ACTA BIOMATERIALIA	8.947	rabbit	new Zealand white rabbit	64	bone defect	3,6,12,16 weeks	Mg	21,42,84,112	Nonprofit sponsor
							rat	not reported	not reported	bone defect	2,4 weeks		14,28
267	Wong, C. C. 2019	Wong, C. C.	2019	Taiwan, China	INTERNATIONAL JOURNAL OF MOLECULAR SCIENCES	5.924	rabbit	new Zealand white rabbit	18	bone defect	12,24 weeks	Mg60Zn35Ca5 BMGC	84168	Nonprofit sponsor
268	Cheng, C. 2017	Cheng, C.	2017	Germany	JOURNAL OF NUCLEAR MEDICINE	10.057	rat	Sprague Dawley	65	bone defect	6 weeks	Fe	42
														not reported
271	Zhan, W. 2018	Zhan, W.	2018	China			rat	Sprague Dawley	15	bone defect	14day	Magnesium	14	None
							rat	Sprague Dawley	15	bone defect	14day	Magnesium	14
272	Xie, K.2021	Xie, K.	2021	China	BIOACTIVE MATERIALS	14.593	rabbit	New Zealand rabbit	not reported	bone defect	4 weeks	Magnesium	28	Nonprofit sponsor+For-profit sponsor
273	Xu, Y.2016	Xu, Y.	2016	China			rabbit	New Zealand rabbit	40	bone defect	4、8、12、16 weeks	Magnesium	28,56,84,112	not reported
285	Amerstorfer, F2016	Amerstorfer, F	2016	Austria	ACTA BIOMATERIALIA	8.947	rat	Sprague-Dawley	38	bone defect	9, 12, 15, 18 and 24W	Mg alloy	63,84,105,126,168	Nonprofit sponsor
286	Bian, D.2017	Bian, D.	2017	China	ACTA BIOMATERIALIA	8.947	rabbit	New Zealand rabbit	12	bone defect	1 2 3m	Magnesium alloy	28 56 84	Nonprofit sponsor
287	Brown, A.2015	Brown, A.	2015	the United States	ACTA BIOMATERIALIA	8.947	dog	beagle	12	bone defect	8 16w	Magnesium(composite)	42 112	Nonprofit sponsor
288	Castellani, C.2011	Castellani, C.	2011	Austria	ACTA BIOMATERIALIA	8.947	rat	Sprague Dawley	75	bone defect	4 12 24w	Mg alloy	28 84 168	Nonprofit sponsor
289	Cheng, P.2016	Cheng, P.	2016	China	BIOMATERIALS	12.479	rabbit	New Zealand rabbit	60	bone defect	3 6 9 12w	pure Mg	21 42 63 84	Nonprofit sponsor
290	Augustin, J.2020	Augustin, J	2020	Germany	JOURNAL OF BIOMEDICAL MATERIALS RESEARCH PART B-APPLIED BIOMATERIALS	3.368	rabbit	Zika rabbits	60	bone defect	6 12 24 36w	Mg alloy	42 84 168 252	Nonprofit sponsor
291	Cheon, K. H.2021	Cheon, K. H.	2021	south Korea	Bioactive Materials	14.593	rabbit	New Zealand rabbit	not reported	bone defect	4W	Mg alloy(tantalum/poly(ether imide) coatings)	28	Nonprofit sponsor
292	Gomes, P. S.2016	Gomes, P. S	2016	Portugal	BIOMEDICAL MATERIALS	3.715	rabbit	New Zealand rabbit	16	bone defect	2 6w	Mg alloy(anodized plus coating)	14 42	Nonprofit sponsor
293	Gu, X. N.2012	Gu, X. N.	2012	China	ACTA BIOMATERIALIA	8.947	mouse	C57BL/6	8	bone defect	4W	Mg alloy	28
294	Hampp, C.2013	Hampp, C.	2013	Germany	MATERIALS SCIENCE & ENGINEERING C-MATERIALS FOR BIOLOGICAL APPLICATIONS	7.328	rabbit	New Zealand rabbit	28	bone defect	4 8w	Mg alloy	28 56	Nonprofit sponsor
295	Gao, J.2021	Gao, J.	2021	the United States	BIOACTIVE MATERIALS	14.593	rabbit	New Zealand rabbit	20	bone defect	1 3m	Mg alloy(Calcium phosphate coating)	28 84	not reported
296	Hung, C. C.2019	Hung, C. C.	2019	the United States	ACTA BIOMATERIALIA	8.947	rabbit	New Zealand rabbit	12	bone fracture	8 16w	pure Mg	56 112	Nonprofit sponsor
297	Guo, X.2020	Guo, X.	2020	China	ANNALS OF TRANSLATIONAL MEDICINE	3.932	goats	not reported	24	bone defect	3 6 12 24w	pure Mg	21 42 84 168	Nonprofit sponsor
298	Jung, O.2021	Jung, O.	2021	Germany	INTERNATIONAL JOURNAL OF MOLECULAR SCIENCES	5.924	rabbit	not reported	20	bone defect	3 6w	Mg alloy(HF)	21 42	Nonprofit sponsor
299	Kim, S. Y.2019	Kim, S. Y.	2019	south Korea	COLLOIDS AND SURFACES B-BIOINTERFACES	5.268	rat	Sprague Dawley	20	bone defect	2 4W	Mg alloy（LBL-coating）	14 28	Nonprofit sponsor
300	Klíma, K.2021	Klíma, K.	2021	Czech Republic	INTERNATIONAL JOURNAL OF MOLECULAR SCIENCES	5.924	rabbit	New Zealand rabbit	12	bone defect	120 240 360d	Mg alloy	120 240 360
301	Yuncang Li 2012	Yuncang Li	2012	Australia	ACTA BIOMATERIALIA	8.947	rabbit	New Zealand rabbit	not reported	bone defect	3m	Mg alloy	84
302	Liebi, M.2021	Liebi, M.	2021	Switzerland	ACTA BIOMATERIALIA	8.947	rat	Sprague Dawley	not reported	bone defect	1 6 18m	Mg alloy	28 168 504
303	Lin, Z.2019	Lin, Z.	2019	China	BIOMATERIALS	12.479	rat	Sprague Dawley	30	bone defect	8 12w	Mg alloy(PIII-treated-TiO 2/Mg 2TiO 4 layer)	56 84	Nonprofit sponsor
304	Liu, C.2020	Liu, C.	2020	China	PLOS ONE	3.24	rabbit	New Zealand rabbit	24	bone defect	4 8 12w	Magnesium(composite)	28 56 84
305	Makkar, P.2018	Makkar, P.	2018	south Korea	JOURNAL OF APPLIED BIOMATERIALS & FUNCTIONAL MATERIALS	2.604	rabbit	New Zealand rabbit	6	bone defect	2 4w	Mg alloy	14 28	Nonprofit sponsor
306	Meischel, M.2017	Meischel, M.	2017	Austria	JOURNAL OF THE MECHANICAL BEHAVIOR OF BIOMEDICAL MATERIALS	3.902	rat	Sprague Dawley	52	bone defect	1 3 6 9 12 15m	Mg alloy	28 84 168 252 336 420	Nonprofit sponsor
307	Mushahary, D.2013	Mushahary, D.	2013	Australia	INTERNATIONAL JOURNAL OF NANOMEDICINE	6.4	rabbit	New Zealand rabbit	30	bone defect	3m	Mg alloy	84	Nonprofit sponsor
308	Mushahary, D.2014	Mushahary, D.	2014	Australia	COLLOIDS AND SURFACES B-BIOINTERFACES	5.268	rabbit	New Zealand rabbit	48	bone defect	1 3m	Mg alloy( Collagen type- I (Coll-I))	27 84	Nonprofit sponsor
309	Razavi, Mehdi2015	Razavi, Mehdi	2015	Iran	Journal of Biomedical Materials Research Part A	4.396	rabbit	not reported	3	bone defect	2m	Mg alloyanostructured akermanite/PEO coating()	56	not reported
310	Sun, J.2013	Sun, J.	2013	China	Materials Science and Engineering C	7.328	rabbit	Japanese big eared rabbit	9	bone defect	1 2 3m	Mg alloy(Ca–PMgF2;MgF2)	28 56 84	Nonprofit sponsor
311	Sun, J.2021	Sun, J.	2021	China	ACTA BIOMATERIALIA	8.947	rabbit	New Zealand rabbit	60	bone defect	6 12 16w	Mg alloy	42 84 112	Nonprofit sponsor
312	Wang, C.2019	Wang, C.	2019	China	ACTA BIOMATERIALIA	8.947	rabbit	New Zealand rabbit	18	bone defect	30 60 90 120 150 180d	Mg alloy(Silk fibroin film-coating)	30 60 90 120 150 180	Nonprofit sponsor
313	Wang, J.2018	Wang, J.	2018	China	BIOMATERIALS	12.479	rabbit	not reported	not reported	bone defect	6 16W	Mg alloy	42 112	Nonprofit sponsor
314	Wang, J.2017	Wang, J.	2017	China	SCIENTIFIC REPORTS	4.38	rabbit	New Zealand rabbit	112	bone defect	3 6 12 16W	Mg alloy	21 42 84 112	Nonprofit sponsor
315	Wang, W.2015	Wang, W.	2015	China	REGENERATIVE BIOMATERIALS	6.353	rabbit	New Zealand rabbit	8	bone defect	4 8 12W	Mg alloy（MAO）	28 56 84	Nonprofit sponsor
316	Witte, F.2006(In vitro and in vivo corrosion measurements of magnesium alloys)	Witte, F.	2006	Germany	BIOMATERIALS	12.479	guinea pigs	not reported	18	bone defect	18w	Mg alloy	126	Nonprofit sponsor
317	Yu, W.2017	Yu, W.	2017	China	COLLOIDS AND SURFACES B-BIOINTERFACES	5.268	rabbit	New Zealand rabbit	30	bone defect	6 12 18w	Mg alloy(MgF2 coating)	42 84 126	Nonprofit sponsor
318	Yuan, W.2020	Yuan, W.	2020	China	ACTA BIOMATERIALIA	8.947	rat	Sprague Dawley	18	bone defect	4 8 12w	Zn alloy(ZrO2 nanofilm)	28 56 84	Nonprofit sponsor
319	Cheng, M.2016	Cheng, M.	2016	China	SCIENTIFIC REPORTS	4.38	rabbit	New Zealand rabbit	30	bone defect	8 16w	Mg alloy	84 112	Nonprofit sponsor
320	Li, Wenting2020	Li, Wenting	2020	China	BIOMATERIALS SCIENCE	6.843	rat	Sprague Dawley	18	bone defect	24w	Mg alloy	168	Nonprofit sponsor
321	Li, B.2018	Li, B.	2018	China	BIOMATERIALS SCIENCE	6.843	rabbit	New Zealand rabbit	not reported	bone defect	4 8 12w	Mg alloy(HA nanorod/pore-sealed MgO bilayer)	28 56 84	Nonprofit sponsor
322	Lin, Da-Jun2017	Lin, Da-Jun	2017	China	METALS	2.351	rat	Sprague Dawley	24	bone defect	4 12 w	Mg alloy	28 84	not reported
324	Chen,Hewei2021	Chen,Hewei	2021	China	RARE METAL MA TERIALS AND ENGINEERING	/	rabbit	New Zealand rabbit	4	bone defect	4w	Mg alloy(HA/GO/Mg（OH）2)	28	Nonprofit sponsor
325	Wang,Yongping2021	Wang,Yongping	2021	China	journal of medical biomechanics	/	rabbit	New Zealand rabbit	36	bone defect	4 8 16w	Mg alloy	28 56 112	Nonprofit sponsor
326	Wang,zhan2018	Wang,zhan	2018	China	Chinese Journal of Tissue Engineering Research	/	rat	Sprague Dawley	15	bone defect	14day	Mg alloy	14	None
327	Yu,Qing2017	Yu,Qing	2017	China	CHINESE JOURNAL OF CLINICAL ANA TOMY	/	dog	Hybrid dog	8	bone defect	12 24w	Mg alloy(composite)	84 168	Nonprofit sponsor
