# Supplementary material for: Quality of reporting and adherence to the ARRIVE guidelines 2.0 for preclinical degradable metal research in animal models of bone defect and fracture: a systematic review
Source: Regen Biomater. 2022 Oct 3;9:rbac076. doi: 10.1093/rb/rbac076 (PMC9632456; doi:10.1093/rb/rbac076)
Supplement: rbac076_Supplementary_Data [file rbac076_supplementary_data.zip › supplementary data 4.xlsx]

## Sheet: Sheet1
ID			Degradation					residual implant						degradation rate/corrosion rate/weight loss ration etc.								Gas
	Are measurements made	note	Measurement time point	Measurement time point（day）	method of measurement	description methods	note	Are measurements made	note	Measurement time point	Measurement time point（day）	method of measurement	description methods	Are measurements made	note	Measurement time point	Measurement time point（day）	method of measurement	description methods	Are measurements made	If not, why	Measurement time point	Measurement time point（day）	method of measurement	description methods
1	YES		4w	28	micro-CT	Qualitative		NO						NO						YES		4W	28	general observation	qualitative
2	YES		1 9 13M	28 252 364	Histological analysis	Qualitative + Quantitative	Degradation Rates ;	NO						YES		1 9 13M	28 252 364	Histological analysis	Quantitative	NO
4	YES		6 12 18W	42 84 126	micro-CT	Qualitative		NO						NO						YES		UNCLEAR	UNCLEAR	general observation	qualitative
			Unclear	unclear	general observation	Qualitative
5	YES		4 12 24w	28 84 168	micro-CT	Qualitative		NO						NO						YES		every day(1-24W)	every day(1-24W)	general observation	qualitative
			24w	168	Histological analysis	Qualitative																4 12 24W	28 84 168	micro-CT	Quantitative
7	NO							NO						NO						NO
8	YES		1 2 3 6 M	28 56 84 168	Histological analysis	Qualitative		NO						NO						YES		4 8 12 24	28 56 84 168	Histological analysis	qualitative
9	YES		6 12W	42 84	Histological analysis	Qualitative		NO						NO						YES		6 12	42 84	Histological analysis	Qualitative + Quantitative	gas voids (mm2) around the tested materials at different time points
11	YES		4W	28	micro-CT	Qualitative		NO						NO						YES		4W	28	micro-CT	qualitative
12	YES		2M	56	micro-CT	Qualitative		NO						NO						YES		2M	56	micro-CT	qualitative
			2M	56	X-ray
13	YES		2 4 6W	14 28 42	weight measurement	Quantitative		YES		2 4 6W	14 28 42	weight measurement		NO						NO
			2 4 6W	14 28 42	SEM and Energy Dispersive X-ray Spectroscopy (EDS).
14	NO							NO						NO						NO
15	YES		2 4 6 8 10 12W	14 28 42 56 70 84	CT	Qualitative		NO						NO						NO
16	YES		3 6 9W	21 42 63	micro-CT	Qualitative + Quantitative	percentage volume change；the corrosion rate	YES		3 6 9W	21 42 63	micro-CT	Quantitative	YES		3 6 9W	21 42 63	micro-CT	Quantitative	YES		3 6 9	21 42 63	micro-CT	qualitative
			3 6 9W	21 42 63	Histological analysis	Quantitative
18	YES		2 4 8 12W	14 28 56 84	X-ray	Qualitative		NO						NO						YES		UNCLEAR	UNCLEAR	unclear	qualitative
					SEM	Quantitative	width of the crack
19	YES		12 26 52	84 182 364	Histological analysis	Qualitative + Quantitative	The mean measurements and standard deviation were calculated. Residual implant area and void area were then obtained	YES		12 26 52	84 182 364	Histological analysis	Quantitative	YES		12 26 52	84 182 364	Histological analysis	Quantitative	YES		26 52w	182 364	micro-CT	qualitative
			12 26 52	84 182 364	micro-CT	Qualitative + Quantitative	The residual implant volume (CTIV-Mg) and void volume (CTVV-Mg) were measured	YES		12 26 52	84 182 364	micro-CT	Quantitative	YES		12 26 52	84 182 364	micro-CT	Quantitative
20	YES		2 8 14	14 56 98	micro-CT	Qualitative + Quantitative	vivo corrosion	YES		2 8 14	14 56 98	micro-CT	Quantitative	YES		2 8 14	14 56 98	micro-CT	Quantitative	YES		every day(0-14w)	every day(0-14w)	general observation	qualitative
			1w	7	X-ray	Qualitative																1w	7	X-ray	qualitative
																						2 8 14	14 56 98	Histological analysis	qualitative
21	YES		0 2 4 6 8 12 16 20 24 28 32 36 40 44 48 w	0 14 28 42 56 84 112 140 168 196 224 252 280 308 336	micro-CT	Quantitative	Mean values and standard deviations of implant volume and density were calculated	NO						NO						YES		every day(0-48w)	evey day(0-336)	general observation	qualitative
23	YES		8 12	56 84	micro-CT	Quantitative	The volume of the Mg pins was measured with microCT to assess degradation rate of the pins.	YES		8 12	56 84	micro-CT	Quantitative	YES		8 12	56 84	micro-CT	Quantitative	NO
24	YES		2 4m	56 112	micro-CT	Qualitative		NO						NO						NO	In this study, we incorporated bone quality into the existing evaluation system to comprehensively assess the biological effects of magnesium on surrounding bone and to provide a reference for the design and further development of magnesium-based internal fixation devices
25	YES		3, 7, 12, 28, 39, and 47 days	3 7 12 28 9 47	micro-CT	Qualitative + Quantitative	Degradation Rates ; the volume changes of the pin implants	YES		3, 7, 12, 28, 39, and 47 days	3 7 12 28 9 47	micro-CT	Quantitative	YES		3, 7, 12, 28, 39, and 47 days	3 7 12 28 9 47	micro-CT	Quantitative	YES		3 7 12 28 9 47	3 7 12 28 9 47	micro-CT	qualitative
			47 d	47	SEM and EDS	Qualitative + Quantitative	Element (percentage)
27	YES		4 12 24W	28 84 168	micro-CT	Qualitative + Quantitative	Both the volumes of the degradable magnesium alloy implant and the gas cavities were determined;degradation rate	YES		4 12 24W	28 84 168	micro-CT	Quantitative	YES		4 12 24W	28 84 168	micro-CT	Quantitative	YES		4 12 24W	28 84 168	micro-CT	Qualitative + Quantitative	Both the volumes of the degradable magnesium alloy implant and the gas cavities were determined
			4 12 24W	28 84 168	Histological analysis	Qualitative																0 4 12 24	0 28 84 168	X-ray	qualitative
																						4 12 24W	28 84 168	Histological analysis	qualitative
28	YES		8W	56	micro-CT	Qualitative + Quantitative	volume changes of the Mg-Sr alloy implants；vivo corrosion rate	YES		8W	56	micro-CT	Quantitative	YES		8W	56	micro-CT	Quantitative	YES		8w	56	micro-CT	qualitative
			8W	56	SEM	Qualitative
29	YES		4 8	28 56	X-ray	Qualitative		NO						NO						NO	The cytocompatibility and osteoconductivity of the composite scaffolds were investigated in vitro and in vivo.
30	NO							NO						NO						YES		1 4 12W	7 28 84	X-ray	qualitative
31	YES		4D 4 8 12 W	4 28 56 84D	X-ray	Qualitative		NO						NO						YES		4 28 56 84D	4 28 56 84D	X-ray	qualitative
				4 28 56 84D	micro-CT	Qualitative																4 28 56 84D	4 28 56 84D	micro-CT	qualitative
				4 28 56 84D	MRI	Qualitative																4 28 56 84D	4 28 56 84D	MRI	qualitative
			12W	84	SEM	Qualitative																4	4	syringe	Quantitative	The volume of the hydrogen was analyzed by statistical methods
32	YES		15 45D	15 45	Histological analysis	Qualitative		NO						NO						NO	So, the objective of this research was to investigate the biological outcomes of BG/Col/Mg composites over bone repair, utilizing tibial defect in rats.
33	YES		0 28 56 84d	0 28 56 84	micro-CT	Qualitative + Quantitative	implant volume	YES		0 28 56 84d	0 28 56 84	micro-CT	Quantitative	NO						NO
35	YES		2 6 12 18 24w	14 42 84 126 168	micro-CT	Qualitative + Quantitative	implant volume;degradation rate	YES		2 6 12 18 24w	14 42 84 126 168	micro-CT	Quantitative	YES		2 6 12 18 24w	14 42 84 126 168	micro-CT	Quantitative	YES		2 6 12 18 24w	14 42 84 126 168	micro-CT	Qualitative + Quantitative	The volume of the hydrogen
	YES		6 12	42 84	micro-CT	Qualitative + Quantitative	implant volume;degradation rate	YES		6 12	42 84	micro-CT	Quantitative	YES		6 12	42 84	micro-CT	Quantitative	YES		6 12	42 84	micro-CT	Qualitative + Quantitative	The volume of the hydrogen
36	YES		6 10W	42 70	micro-CT	Qualitative														NO	In this work, we fabricated three kind of pure zinc membranes and studied the in vitro degradation behavior and cytotoxicity, and in vivo biocompatibility systematically, with pure Ti membrane as a comparison. We aimed to explore the feasibility of pure zinc membrane as a new type of resorbable GBR membrane for bone defect repair.
			6 10W	42 70	Histological analysis	Qualitative
			6 10W	42 70	SEM and EDS	Qualitative + Quantitative	the thickness of the remaining zinc membrane was approximately 21.5 ± 0.2 μm (Fig. 11(a)), that is, the degradation rate of in vivo was 0.044 ± 0.003 mm/year	NO						NO
37	YES		120D	120	SEM	Qualitative		NO						NO						NO	The grain refinement mechanism, corrosion behavior, and biocompatibility in vivo of the resulting alloys were then investigated.
38	NO	Rabbit calvarial defects were used for testing the osteogenic activity in vivo						NO						NO						NO	Rabbit calvarial defects were used for testing the osteogenic activity in vivo
39	YES		1 2 4 8 12	7 14 28 56 84	Histological analysis	Qualitative		NO						NO						NO	The purposes of this preliminary study were to investigate the effect of increased Ca contents (5-10 wt% Ca) in Mg-Ca alloy and to compare the mechanical propertiesand osseous healing rates of the Ca-enhanced alloy in a standard rat defect model.
40	YES		4 8W	28 56	X-ray	Qualitative		NO						NO						YES		4 8W	28 56	x-ray	qualitative
41	YES		4 8 16 24W	28 56 112 168	micro-CT	Qualitative		NO						NO						NO	Moreover, in vivo functions of HP Mg screw, including screw osseointegration and fracture healing process, were observed through gross morphology, knee ROM, qualitative micro-computed tomography and histological analysis.
			4 8 16 24W	28 56 112 168	SEM and EDS	Qualitative
43	YES		3M	84	SEM	Qualitative		NO						NO						NO	In this context, the purpose of this work is, for the first time, to design and fabricate cancellous bone-like porous Fe@Zn scaffolds with skeletons consisting of an inner core layer of Fe and an outer shell layer of Zn using template-assisted electrodeposition, and evaluate the porous structure, mechanical properties, degradation mechanism, antibacterial ability and in vitro and in vivo biocompa…
			3M	84	EDX	Qualitative
44	NO	The objectives of this study were to determine osteogenic effects of pure magnesium (Mg) in rat mandible and underlying mechanisms						NO						NO						YES		2 6 W	14 42	micro-CT	qualitative
45	YES		7 14 21 133d	7 14 21 133	Micro-X-ray fuorescence spectrometry (mXRF)	Qualitative + Quantitative	calculated Mg/Ag ratios based on net counts, mass% represent the mean element intensities in the implant area	NO						NO						NO	By utilizing μXRF as a novel tool major aspects of Mgbased degradable implant material development such as impact on bone remodeling, material degradation and accumulation have been addressed.
47	YES		3 6 12w	21 42 84	micro-CT	Qualitative + Quantitative	volume changes of the implants;corrosion rate;scoring system	YES		3 6 12w	21 42 84	micro-CT	Quantitative	YES		3 6 12w	21 42 84	micro-CT	Quantitative	YES		3 6 12w	21 42 84	micro-CT	Quantitative
			3 6 12w	21 42 84	Histological analysis	Qualitative																3 6 12w	21 42 84	Histological analysis	qualitative
48	YES		4w	28	weight measurement	Quantitative	weight loss ratio	YES		4w	28	weight measurement	Quantitative	YES		4w	28	weight measurement	Quantitative	NO	In this study, we aimed to investigate the in vitro and in vivo antibacterial property of pure Mg, and find out how this was affected by the impact of the in vivo environment.
49	YES		4 8 12 48	28 56 84 336	micro-CT	Qualitative + Quantitative	rate of screw degradation	YES		4 8 12 48	28 56 84 336	micro-CT		YES		4 8 12 48	28 56 84 336	micro-CT	Quantitative	NO
			4 8 12 48	28 56 84 336	SEM and EDS	Qualitative
			4 8 12 48	28 56 84 336	Histological analysis	Qualitative
50	YES		1 2 3 4 w 1 2 3 4 5 6 7 8 9 10 11 12 13 m	7 24 21 28 56 84 112 140 168 196 224 252 280 308 336 364	CT	Qualitative + Quantitative	Total volume of the implant and corrosion products	YES		1 2 3 4 w 1 2 3 4 5 6 7 8 9 10 11 12 13 m	7 24 21 28 56 84 112 140 168 196 224 252 280 308 336 364	CT	Quantitative	NO						YES		1 2 3 4 w 1 2 3 4 5 6 7 8 9 10 11 12 13 m	7 24 21 28 56 84 112 140 168 196 224 252 280 308 336 364	CT	Qualitative + Quantitative	gas volume
			1, 9 and 13m	28 252 364	Histological analysis	Qualitative + Quantitative
51	NO													NO						NO		3,6	84 168	Histological analysis	qualitative
	YES		1.5，1，2，9 m	42 28 56 252	Histological analysis	Qualitative		NO						NO						NO
52	YES		0 30 60 210 d	0 30 60 210	X-ray	Qualitative		NO						NO
				30 60 210	micro-CT	Qualitative + Quantitative	Time of complete degradation													NO	o investigate the in vivo degradation of this novel material as well as its impact on bone remodeling and fracture healing, we implanted Mg2Ag intramedullary nails into mice with and without a femoral shaft fracture, followed by an analysis of in vivo degradation and tissue response under steady-state and bone healing conditions.
	YES		0 7 14 21 133d	0 7 14 21 133	X-ray	Qualitative														NO	o investigate the in vivo degradation of this novel material as well as its impact on bone remodeling and fracture healing, we implanted Mg2Ag intramedullary nails into mice with and without a femoral shaft fracture, followed by an analysis of in vivo degradation and tissue response under steady-state and bone healing conditions.
53	NO	Accordingly , the aim was to perform micro-CT analysis and obtain values of the bone morphometric parameters of the potentially new bovine xenogeneic biomaterial enriched with magnesium alloy . Additionally , the aim was to observe the dynamics of the CSBD healing by histological analysis and to monitor the expression of the TNF-α and osterix (Osx) in parallel by immunohistochemical analysis.						NO						NO						NO	Accordingly , the aim was to perform micro-CT analysis and obtain values of the bone morphometric parameters of the potentially new bovine xenogeneic biomaterial enriched with magnesium alloy . Additionally , the aim was to observe the dynamics of the CSBD healing by histological analysis and to monitor the expression of the TNF-α and osterix (Osx) in parallel by immunohistochemical analysis.
54	YES		4 8 12 w	28 56 84	micro-CT	Qualitative		NO						NO						NO	a rat femoral condyle defect model was established to verify the biosafety and osteogenic activity of a Zn-Mn alloy in vivo, to explore the feasibility of its application as an orthopedic implant material.
				28 56 84	EDS	Qualitative
				28 56 84	Histological analysis	Qualitative
55	YES		4 8 12 w	28 56 84	micro-CT	Qualitative		NO						NO						NO	The purpose of this study is to focus on the safety and performance of biodegradable metal in repairing bone defects
				28 56 84	Histological analysis	Qualitative
				28 56 84	EDS	Qualitative
																				NO	We compared the in vivo degradation properties, bone-implant interface strength, osseointegration properties and biocompatibility of an Mg alloy (MgA) with those of a Ti alloy (TiA), pure Mg and PLA to assess the suitability of the MgA f
56	YES		2 4 12w	14 28 84	SEM and EDX	Qualitative		NO						NO
			2 4 12w	14 28 84	micro-CT	Qualitative
			2 4 12w	14 28 84	Histological analysis	Qualitative
57	YES		6m	168	Histological analysis	Qualitative		NO						NO						YES		UNCLEAR	UNCLEAR	general observation	qualitative
			6m	168	SEM	Qualitative
	YES		3 6m	84 168	Synchrotron µCT Analysis			NO						NO						NO
58	YES		3 7 14d 4w	3 7 14 28	X-ray	Qualitative		NO						NO						YES		3 7 14d 4w	3 7 14 28	X-ray	Qualitative + Quantitative	The areas measured on 2-dimensional radiographs
59	YES		2 4 6 8 12w	14 28 42 56 84	SEM	Qualitative		NO						NO						NO
	YES		6 12W	42 84	micro-CT	Qualitative + Quantitative	volume changes of the implants	YES		6 12W	42 84	micro-CT	Quantitative	NO						NO
60	YES		1 3 6 M	28 84 168	CT	Qualitative		NO						NO						YES		UNCLEAR	UNCLEAR	general observation	qualitative
			18M	504	micro-CT	Qualitative																1 3 6 M	28 84 168	CT	qualitative
			1 3 6 M	28 84 168	Histological analysis	Qualitative
61	YES		12W	84	XRD	Qualitative		YES		12W	84	weight measurement	Quantitative	YES		12W	84	weight measurement	Quantitative	YES		12w	84	CBCT (Cone Beam Computed Tomography)
			12W	84	SEM and EDS	Qualitative + Quantitative	Elements and concentrations
			12W	84	weight measurement	Quantitative	corrosion rates were calculated from the weight losse
62	NO							NO						NO						NO
	YES		4 8 12W	28 56 84	micro-CT	Qualitative + Quantitative	volume changes of the implants	YES		4 8 12W	28 56 84	micro-CT	Quantitative	NO						NO
63	YES		2 4 6 8 12 16 20 24W	14 28 42 56 84 112 140 168	micro-CT	Qualitative + Quantitative	semiquantitative scoring system	YES		2 4 6 8 12 16 20 24W	14 28 42 56 84 112 140 168	micro-CT	Quantitative	NO						YES		1 2 3 4 5 6 7 8 9 10 11 12 13 14 15 16 17 18 19 20 21 22 23 24W	7 14 21 28 35 42 49 56 63 70 77 84 91 98 105 112 119 126 133 140 147 154 161 168	X-ray	Qualitative + Quantitative
																						2 4 6 8 12 16 20 24W	14 28 42 56 84 112 140 168	micro-CT	Qualitative + Quantitative	scoring system
																						every day(0-24w)	evey day(0-168)	general observation	qualitative
64	YES		4 8 12 16W	28 56 84 112	micro-CT	Qualitative + Quantitative	The surface and volume of the implants were measured	YES		4 8 12 16W	28 56 84 112	micro-CT	Quantitative	NO						NO	This study assessed the Mg-4Y-3Nd-Zr alloy-the tissue reaction in the presence of the implant and the degradation in rabbits
65	YES		1 3w	7 21	X-ray	Qualitative		NO						NO						NO	Herein, the degradation of Mg and steel implants, the pathological characteristics and osteoblast differentiation in mice femora were examined
			1 3w	7 21	micro-CT	Qualitative
66	YES		4 8 12w	28 56 84	micro-CT	Qualitative + Quantitative	percentage volume change;degradation rate	YES		4 8 12w	28 56 84	micro-CT	Quantitative	NO						NO	The corresponding effect on osteoporotic fracture healing was investigated in an OVX osteoporotic rat model and comparison with that of stainless steel nail
			4 8 12w	28 56 84	SEM and EDS	Qualitative
67	YES		0 w, 2 w, 4 w, 8 w, and 12 w	0 14 28 56 84	X-ray	Qualitative														NO	The purpose of this study is to analyze the degradation and new bone formation ability of degradable metal materials in repairing bone defects
			0 w, 2 w, 4 w, 8 w, and 12 w	14 28 56 84	micro-CT	Qualitative + Quantitative	changes of materials volumes
68	YES		1 2 3 6 M	28 56 84 168	micro-CT	Qualitative + Quantitative	corrosion rates were calculated by volume loss	YES		1 2 3 6 M	28 56 84 168	micro-CT	Quantitative	YES		1 2 3 6 M	28 56 84 168	micro-CT	Quantitative	NO
			1 2 3 6 M	28 56 84 168	Histological analysis	Qualitative
69	YES		0 1 2 4 8 W	0 7 14 28 56	micro-CT	Qualitative + Quantitative	Change in bone volume	NO						NO						NO	he present study aims to systemically investigate the degradation behavior of untreated and PIII treated ZK60 magnesium samples with the use of various solutions under dynamic corrosion and static corrosion conditions. The in vitro and vivo biological responses such as cell adhesion, viability, proliferation and osteogenic differentiation are also included
70	YES		2 4 12 24W	14 28 84	micro-CT	Qualitative + Quantitative	volume loss of the implants;corrosion rate	YES		2 4 12 24W	14 28 84	micro-CT	Quantitative	YES		2 4 12 24W	14 28 84	micro-CT	Quantitative	YES		1W	7	general observation	qualitative
			4 12W	28 84	X-ray photoelectron spectroscopy (XPS)																	UNCLEAR	UNCLEAR	X-ray	qualitative
71	NO	In furtherer, the antibacterial activity of the composite was studied against Staphylococcus aureus and Escherichia coli and cell viability were observed in vitro against osteoblast cells and in vivo in rats						NO						NO						NO	In furtherer, the antibacterial activity of the composite was studied against Staphylococcus aureus and Escherichia coli and cell viability were observed in vitro against osteoblast cells and in vivo in rats
72	NO	A bone defect repair model was built to evaluate the in vivo osseointegration of samples						NO						NO						NO	A bone defect repair model was built to evaluate the in vivo osseointegration of samples
73	YES		2W	14	SEM and EDX			NO						NO						NO	Na was micro-alloyed to fabricate MgSnZnNa alloy, and for the first time to investigate its potential as biodegradable Mg scaffold, with comparison to high purity Mg and Na-free MgSnZn alloy both in vitro and in vivo. Their mechanical properties, corrosion resistance, cell viability and ability for calvarial defect regeneration have been compared
74	YES		1.5 3 4 M	42 84 112	high-resolution X-ray CT system	Qualitative + Quantitative	volume changes of the implants； corrosion rate	YES		1.5 3 4 M	42 84 112	high-resolution X-ray CT system	Quantitative	YES		1.5 3 4 M	42 84 112	high-resolution X-ray CT system	Quantitative	YES		0 1.5 3 4M	0 42 84 112	X-ray	qualitative
			0 1.5 3 4M	0 42 84 112	X-ray	Qualitative																0 1.5 3 4M	0 42 84 112	Histological analysis	qualitative
			0 1.5 3 4M	0 42 84 112	Histological analysis	Qualitative
76	YES		4 12W	56 84	Histological analysis	Qualitative		NO						NO						YES		4 12W	56 84	MIcro-CT	qualitative
																						4 12W	56 84	Histological analysis	qualitative
78	YES		10 30D	10 30	micro-CT	Qualitative + Quantitative	The in vivo degradation rate calculated by volume loss	YES		10 30D	10 30	micro-CT	Quantitative	YES		10 30D	10 30	micro-CT	Quantitative	NO	The microstructure, mechanical properties, and cytotoxicity of the as-extruded alloys were characterized, and the degradation behaviors were investigated both in vitro and in vivo.
			10 30D	10 30	SEM and EDS	Qualitative + Quantitative	Element (percentage)
81	YES		8W	56	micro-CT	Qualitative + Quantitative	radiological densities	NO						NO						NO	The aim of this study was to investigate the impact of surface modifications on the degradation performance and biocompatibility of biodegradable Mg-based plates and screws in vivo.
			8W	56	Histological analysis	Qualitative
82	YES		1、3、4、6、9、15 25W	7 21 28 42 63	CT	Qualitative + Quantitative	the volume of the magnesium osteosynthesis material	YES		1、3、4、6、9、15 25W	7 21 28 42 63	CT	Quantitative	NO						NO	Given their biodegradable capacity, biocompatibility, mechanical strength and visibility on radiographs, osteosynthesis plates made of magnesium alloys are suitable for internal fixation procedures
			10 20 30W	70 140 210	micro-CT	Qualitative + Quantitative	the volume of the magnesium osteosynthesis material	YES		10 20 30W	70 140 210	micro-CT	Quantitative	NO
			10 20 30W	70 140 210	Histological analysis	Qualitative + Quantitative	apparent volume
83	NO	in this study , in vitro biocompatibility and long-term in vivo osseointegration potential of a novel uncoated and CA-coated Mg alloy were evaluated to better understand the biological responses to Mg-based biomaterials						NO						NO						YES		14 30 60 180d	14 30 60 180	X-ray	qualitative
84	YES		18m	504	micro-CT	Qualitative + Quantitative	The averaged corrosion rates were calculated from the volume data	YES		18m	504	micro-CT	Quantitative	YES		18m	504	micro-CT	Quantitative	NO	In this work, the long-term degradation of Mg-Nd-Zn-Zr screws in the rabbit mandible is studied
			18M	504	SEM and EDS	Qualitative + Quantitative	Element (percentage)
			18M	504	Histological analysis	Qualitative
85	NO	this study aims to analyse the whole body capacity of rats to relieve hydrogen gas from a magnesium implant and to investigate the effect of hydrogen gas evolution on its mortality						NO						NO						YES		UNCLEAR	UNCLEAR	calliper	Quantitative	Body swelling as an indication of gas cavity formation was directly measured by using a calliper for its length in longitudinal and transversal directions
																						7 14D	7 14	digital computer radiography	qualitative
86	YES		Unclear	unclear	general observation	Qualitative		NO						NO						YES		UNCLEAR	UNCLEAR	general observation	qualitative
87	YES		8W	56	weight measurement	Quantitative	weight loss	YES		8W	56	weight measurement	Quantitative	NO						NO	the healing capacity of the implants was studied in New Zealand White (NZW) rabbit critical-sized femur bone defects
			8W	56	unclear	unclear	Residual cross section post-implantation / Original cross section before implantation
88	NO							NO						NO						NO
	NO							NO						NO						NO
89	YES		2 5 10D	2 5 10	Histological analysis	Qualitative + Quantitative	The Mg retention over time was done by comparing the Mg diameter before (1.6 mm) and after implantation	NO						NO						NO	In this study, we used different histology, immunohistochemistry, histomorphometry, 3D micro computed tomography (µCT), and small-angle X-ray scattering (SAXS) analyses to evaluate the tissue responses to the Mg alloys.
90	YES		Unclear	unclear	unclear	Qualitative + Quantitative	the volume and weight of explanted implants	YES		Unclear	unclear	unclear	Quantitative	NO						YES		2W 2M	14 56	radiography	qualitative
91	YES		0 24w	0 168	CT	Qualitative + Quantitative	changes in volume (mm3) and density	YES		0 24w	0 168	CT	Quantitative	NO						YES		0 2 4 6 8 12 14 16 18 20 22 24W	0 14 28 42 56 84 98 112 126 140 154 168	X-ray	Qualitative + Quantitative	scoring system
			0 24w	0 168	micro-CT	Qualitative																UNCLEAR	UNCLEAR	general observation	qualitative
																						0 24w	0 168	CT	qualitative
																						0 24w	0 168	micro-CT	qualitative
																						24w	168	Histological analysis	qualitative
92	YES		1 9m	28 252	Histological analysis	Qualitative + Quantitative	residual implant(area/%）	YES		1 9m	28 252	Histological analysis	Quantitative	NO						YES		evey day(1-9M)	evey day(1-9M)	general observation	qualitative
93	YES		12 24w	84 168	CT	Qualitative		NO						NO						YES		every day(12 24w)	every day(12 24w)	general observation	qualitative
																						1 4 8w	7 28 56	radiography	Qualitative + Quantitative	scoring system
																						12 24w	84 168	micro-CT	qualitative
96	NO	Focus on in vitro experiments																		NO	unclear
97	YES		1 3 5 9 12w	7 21 35 63 84	X-ray	Qualitative		NO						NO						NO	The feasibility of using spirally shaped magnesium as a nonbearing biomaterial were evaluated and the role of the coated magnesium in bone regeneration by serving as a osteoconductive factor are also discussed in this article
98	YES		6 12	42 84	micro-CT	Qualitative + Quantitative	degradation percentage and rate			6 12	42 84	micro-CT	Quantitative	YES		6 12	42 84	micro-CT	Quantitative	YES		3 6 12	21 42 84	Histological analysis	qualitative
			3 6 12	21 42 84	Histological analysis																	6 12	42 84	micro-CT	qualitative
99	NO	Biocompatibility and repairing rabbit bone defect of a combination of HA and the short peptide were also evaluated in vitro and in a rabbit bone defect model in vivo;Focus on in vitro experiments						NO						NO						NO	Biocompatibility and repairing rabbit bone defect of a combination of HA and the short peptide were also evaluated in vitro and in a rabbit bone defect model in vivo
101	NO	unclear						NO						NO						YES		UNCLEAR	UNCLEAR	unclear	qualitative
102	YES		1 6 12W	7 42 84	radiography	Qualitative														YES		1 6 12W	7 42 84	radiography	qualitative
			85d	85	SEM and EDS	Qualitative + Quantitative	According to EDS analysis, the major components of phases above are figured out to be Mg, Ca, P, O, C, and Y
103	YES		6 24W	42 168	Histological analysis	Qualitative														YES		6 24W	42 168	Histological analysis	qualitative
104	YES		6w	42	Histological analysis	Qualitative														YES		every day(1D-6W)	every day(1D-6W)	general observation	qualitative
105	YES		6w	42	Histological analysis	Qualitative														YES		every day(1D-6W)	every day(1D-6W)	general observation	qualitative
106	YES		2 6 10 12W	14 42 70 84	micro-CT	Qualitative + Quantitative	corrosion rates were calculated by volume loss													YES		every day(6M)	every day(6M)	general observation
			6M	168	SEM and EDX	Qualitative + Quantitative																every week(6m)---1 2 3 4 5 6 7 8 9 10 11 12 13 14 15 16 17 18 19 20 21 22 23 24w	7 14 21 28 35 42 49 56 63 70 77 84 91 98 105 112 119 126 133 140 147 154 161 168	radiography	Qualitative + Quantitative	scoring system
			6m	168	weight measurement	Quantitative
			every week(6m)---1 2 3 4 5 6 7 8 9 10 11 12 13 14 15 16 17 18 19 20 21 22 23 24w	7 14 21 28 35 42 49 56 63 70 77 84 91 98 105 112 119 126 133 140 147 154 161 168	radiography	Qualitative + Quantitative	scoring system
107	YES		3 9 35 60D	3 9 35 60	real-time 2D ultrasound method	Qualitative + Quantitative	Sonogram analysis													NO
			14 35 70	14 35 70	SEM and EDS	Qualitative + Quantitative	thickness of degradation layer
109	NO																			NO
110	YES		2 8 16W	14 56 112	SEM and EPMA	Qualitative														NO
111	YES		12W	84	micro-CT	Qualitative + Quantitative	volume of the implants	YES		12W	84	micro-CT	Quantitative	YES		12W	84	micro-CT	Quantitative	NO
112	YES		4 8W	28 56	micro-CT	Qualitative														NO
	YES		4 12 24W	28 84 168	radiography	Qualitative														NO
113	NO	This outcome index was measured in vitro																		YES		4w	28	X-ray	qualitative
114	YES		1 4 12W	7 28 84	SEM and EDS	Qualitative + Quantitative	Element (percentage)													NO
115
	YES		0 4 8 16W	28 56 112	micro-CT	Qualitative + Quantitative	volume quantification	YES		0 4 8 16W	28 56 112	micro-CT	Quantitative	NO						YES		24 72h 4 8 16w	1 3 28 56 112	X-ray	qualitative
			0 4 8 16W	0 28 56 112	Biomechanical test	Qualitative + Quantitative	maximum bending load
116	NO							NO						NO						NO	Over a period of 6 and 12 months, blood and histological parameters were monitored for signs of inflammation and degradation
119	YES		3 6M	84 168	Synchrotron-radiation based micro-computed tomography	Qualitative		NO						NO						YES		UNCLEAR	UNCLEAR	general observation	qualitative
			3 6M	84 168	Histological analysis	Qualitative
120	YES		12 24w	84 168	Histological analysis	Qualitative		NO						NO						NO
121	YES		3 6M	84 168	Histological analysis	Qualitative		NO						NO						YES		UNCLEAR	UNCLEAR	general observation	qualitative
123	YES		1 2 3 4 8W	7 14 21 28 56	micro-CT	Qualitative + Quantitative	residual implant	YES		1 2 3 4 8W	7 14 21 28 56	micro-CT	Quantitative	NO						NO
			2m	56	SEM and EDS	Qualitative
124	YES		4 8W	28 56	micro-CT	Qualitative		NO						NO						YES		4 8W	28 56	Histological analysis	qualitative
			4 8W	28 56	Histological analysis	Qualitative
125	YES		4 8W	28 56	micro-CT	Qualitative + Quantitative	volume changes of the implants； corrosion rate	YES		4 8W	28 56	micro-CT	Quantitative	YES		4 8W	28 56	micro-CT	Quantitative	YES		4 8W	28 56	Histological analysis	qualitative
			4 8W	28 56	Histological analysis	Qualitative
126	YES		2 4 8 12W	14 28 56 84	micro-CT	Qualitative + Quantitative	volume of the implants	YES		2 4 8 12W	14 28 56 84	micro-CT	Quantitative	NO						YES		2 4 8 12W	14 28 56 84	X-ray	qualitative
			2 4 8 12W	14 28 56 84	X-ray	Qualitative
			2 4 8 12W	14 28 56 84	unclear	Qualitative
127	YES		4 8W	28 56	X-ray	Qualitative		NO						NO						NO
129	YES		4 8 12w	28 56 84	X-ray	Qualitative		YES		4 8 12W	28 56 84	micro-CT	Quantitative	YES		4 8 12W	28 56 84	micro-CT	Quantitative	YES		2 4 8 12W	14 28 56 84	syringe	Quantitative
			4 8 12w	28 56 84	micro-CT	Qualitative + Quantitative	volume changes of the implants； corrosion rate															4 8 12w	28 56 84	X-ray	qualitative
130	YES		4 12 24W	28 84 168	micro-CT	Qualitative		NO						NO						NO
133	YES		0 4 8W	0 28 56	X-ray	Qualitative								NO						YES		0 4 8W	0 28 56	X-ray	qualitative
			0 4 8W	0 28 56	micro-CT	Qualitative + Quantitative	volume changes of the implants	YES		0 4 8W	0 28 56	micro-CT	Quantitative
			8W	56	BSE and EDS	Qualitative + Quantitative	Quantitative composition analysis of region
134	YES		0 8W	0 56	micro-CT	Qualitative + Quantitative	volume changes of the implants； corrosion rate	YES				micro-CT	Quantitative	YES		0 8W	0 56	micro-CT	Quantitative	YES		0 8W	0 56	X-ray	qualitative
			8W	56	SEM and EDS	Qualitative
	NO							NO						NO						YES		6M	168	Histological analysis	qualitative
								YES
135	YES		2 8w	14 56	micro-CT	Qualitative + Quantitative	volume changes of the implants； corrosion rate	YES		2 8w	14 56	micro-CT	Quantitative	YES		2 8w	14 56	micro-CT	Quantitative	NO
			2 8w	14 56	SEM and EDS	Qualitative	element ratio
136	YES		2 4 8 12W	14 28 56 84	micro-CT	Qualitative		NO						NO						YES		2 4 8 12W	14 28 56 84	micro-CT	qualitative
137	YES		6 12 18W	42 84 126	micro-CT	Qualitative + Quantitative	implant volume reduction	YES		6 12 18W	42 84 126	micro-CT	Quantitative	YES		6 12 18W	42 84 126	micro-CT	Quantitative	NO
138	NO	Analysis of the bone ultrastructure around biodegradable Mg-xGd implants using small angle X-ray scattering and X-ray diffraction						NO						NO						NO
139	YES		4 8 12w	28 56 84	X-ray	Qualitative				0 12W	0 84	weight measurement	Quantitative	YES		0 12W	0 84	weight measurement	Quantitative	NO
			0 12W	0 84	weight measurement	Qualitative + Quantitative	volume changes of the implants;pencentage	YES
			12W	12	SEM and EDS	Qualitative + Quantitative	Element (percentage)
140	NO							NO						NO						YES		UNCLEAR	UNCLEAR	micro-CT	qualitative
	NO							NO						NO						NO
142	YES		4 8 12w	28 56 84	micro-CT	Qualitative + Quantitative	volume changes of the implants； corrosion rate	YES		4 8 12w	28 56 84	micro-CT	Quantitative	YES		4 8 12w	28 56 84	micro-CT	Quantitative	YES		2 4 8 12w	14 28 56 84	syringe	Quantitative
144	YES		2 4M	56 112	CT	Qualitative		NO						NO						YES		2 4M	56 112	CT	Qualitative
145	NO							NO						NO						NO
146	YES		12 24w	84 168	micro-CT	Qualitative		NO						NO						NO
			12 24w	84 168	SEM and EDS	Qualitative
147	YES		12 24w	84 168	micro-CT	Qualitative		NO						NO						NO
			12 24w	84 168	SEM and EDS	Qualitative + Quantitative	line scan
			12 24w	84 168	Histological analysis	Qualitative
148	YES		4 8W	28 56	micro-CT	Qualitative + Quantitative	volume changes of the implants； corrosion rate	YES						YES						YES		1 2w	7 14	H2 sensors	Qualitative + Quantitative	concentration
149	NO							NO						NO						NO
150	YES		2 12w	14 84	general observation	Qualitative		NO						NO						NO
151	YES		6M	168	XRD	Qualitative		NO						NO						NO
153	NO							NO						NO						NO
154	YES		1 3 6W	7 21 42	micro-CT	Qualitative + Quantitative	implant volume;degradation rate	YES		1 3 6W	7 21 42	micro-CT	Quantitative	YES		1 3 6W	7 21 42	micro-CT	Quantitative	YES		1 3 6W	7 21 42	Histological analysis	qualitative
155	NO							NO						NO						YES		3 6m	84 168	Histological analysis	qualitative
156	NO							NO						NO						YES		1 2 4 8 12 w	7 14 28 56 84	X-ray	qualitative
																						8 12w	56 84	micro-CT	Quantitative
157	YES		2 4 6 8W	14 28 42 56	micro-CT	Qualitative + Quantitative	volume changes of the implants； corrosion rate	YES		2 4 6 8W	14 28 42 56	micro-CT	Quantitative	YES		2 4 6 8W	14 28 42 56	micro-CT	Quantitative	YES		1 2 3 4 5 6 7 8	7 14 21 28 35 42 56	radiography	qualitative
			2 4 6 8W	14 28 42 56	weight measurement	Quantitative	volume changes of the implants
			2 4 6 8W	14 28 42 56	SEM and EDX	Qualitative
158	NO							NO						NO						YES		0 1 2 3 4 5 6 7 8w	0 7 14 21 28 35 42 49 56	radiography	qualitative
159	YES		1 2 3 4 8 12 16 20 24W	7 14 21 28 56 84 112 140 168	micro-CT	Qualitative + Quantitative	volume changes of the implants； change in surface area；corrosion rate	YES		1 2 3 4 8 12 16 20 24W	7 14 21 28 56 84 112 140 168	micro-CT	Quantitative	YES		1 2 3 4 8 12 16 20 24W	7 14 21 28 56 84 112 140 168	micro-CT	Quantitative	YES		1 2 3 4 8 12 16 20 24W	7 14 21 28 56 84 112 140 168	micro-CT	Qualitative + Quantitative	gas volume
			4 12 24W	28 84 168	Histological analysis	Qualitative
160	YES		1 4 8W	7 28 56	X-ray	Qualitative		YES		1 4 8W	7 28 56	weight measurement	Quantitative	YES		1 4 8W	7 28 56	weight measurement	Quantitative	YES		UNCLEAR	UNCLEAR	general observation	qualitative
			1 4 8W	7 28 56	weight measurement	Quantitative	volume changes of the implants； corrosion rate
161	YES		not reported	not reported	SEM	Qualitative		NO						NO						NO
162	YES		1 4 7M	28 112 196	Synchrotron radiation X-ray microtomography	Qualitative		YES		1 4 7M	28 112 196	weight measurement	Quantitative	YES		1 4 7M	28 112 196	weight measurement	Quantitative	NO
			1 4 7M	28 112 196	SEM and EDS	Qualitative
163	NO							NO						NO						NO
164	YES		1 3 6 M	28 84 168	SEM and EDX	Qualitative		NO						NO						NO
			1 3 6 M	28 84 168	weight measurement	Qualitative + Quantitative	volume changes of the implants
			1 3 6 M	28 84 168	micro-CT	Qualitative
165	YES		4 8 12w	28 56 84	micro-CT	Qualitative + Quantitative	Volume fractions	YES		4 8 12W	28 56 84	micro-CT	Quantitative	NO						NO
			12 W	84	Histological analysis	Qualitative
167	YES		3 6m	84 168	micro-CT	Qualitative + Quantitative	volume and the direct 3D thickness	YES		3 6m	84 168	micro-CT	Quantitative	NO						NO
169	YES		3 6w	21 42	micro-CT	Qualitative		NO						NO						NO
170	NO							NO						NO						NO
171	YES		4 8W	28 56	micro-CT	Qualitative + Quantitative		YES		4 8W	28 56	micro-CT	Quantitative	NO						YES		4 8W	28 56	Histological analysis	qualitative
			4 8W	28 56	Histological analysis	Qualitative
172	YES		3 6W	21 42	Histological analysis	Qualitative		NO						NO						NO
173	YES		6 12 24 36W	42 84 168 252	micro-CT	Qualitative + Quantitative	volume changes of the implants； change in surface area；corrosion rate;scoring system	YES		6 12W	42 84	micro-CT	Quantitative	YES		6 12W	42 84	micro-CT	Quantitative	YES		6 12 24 36W	42 84 168 252	micro-CT	qualitative
			6 12 24 36W	42 84 168 252	Histological analysis	Qualitative
			6 12 24 36W	42 84 168 252	SEM and EDX	Qualitative + Quantitative	Element (percentage)
175	YES		52W	364	SEM and EDX	Qualitative + Quantitative		YES		52W	364	micro-CT	Quantitative	YES		52W	364	micro-CT	Quantitative	YES		4 8 12 16 20 24 28 32 36 40 44 48 52 W	28 56 84 112 140 168 196 224 252 280 308 335 364	X-ray	qualitative
			52W	364	micro-CT	Qualitative + Quantitative
176	YES		1 4 8 12 24 36 52W	7 28 56 84 168 252 364	micro-CT	Qualitative + Quantitative	volume changes of the implants； change in surface area；corrosion rate	YES		1 4 8 12 24 36 52W	7 28 56 84 168 252 364	micro-CT	Quantitative	YES		1 4 8 12 24 36 52W	7 28 56 84 168 252 364	micro-CT	Quantitative	YES		1 4 8 12 24 36 52W	7 28 56 84 168 252 364	micro-CT	Quantitative
			4 24 52w	28 168 364	Histological analysis	Qualitative
177	YES		1 4 8 12 16 20 24W	7 28 56 84 112 140 168	micro-CT	Qualitative + Quantitative	volume changes of the implants； change in surface area；corrosion rate	YES		1 4 8 12 16 20 24W	7 28 56 84 112 140 168	micro-CT	Quantitative	YES		1 4 8 12 16 20 24W	7 28 56 84 112 140 168	micro-CT	Quantitative	YES		1 4 8 12 16 20 24W	7 28 56 84 112 140 168	micro-CT	Quantitative	gas volume
			4 12 24 36W	28 84 168 252	Histological analysis	Qualitative																4 12 24 36W	28 84 168 252	Histological analysis	qualitative
																1 4 12 24 52W	7 28 84 168 364	micro-CT	Quantitative	NO
178	YES		1 4 12 24 52W	7 28 84 168 364	micro-CT	Qualitative + Quantitative	The surface and volume of the implants were measured	YES		1 4 12 24 52W	7 28 84 168 364	micro-CT	Quantitative	YES		0 4 52W	0 28 364	weight measurement	Quantitative
			4 52W	28 364	weight measurement	Quantitative	volume changes of the implants			4 52W	28 364	weight measurement	Quantitative	YES
			4 52W	28 364	SEM and EDX	Qualitative
179	YES		3 6m	84 168	water displacement method	Quantitative	water displacement method	YES		3 6m	84 168	water displacement method	Quantitative	YES		3 6m	84 168	water displacement method		YES		2 4 6 8 10 12 14 16 18 20 22 24w	14 28 42 56 70 84 98 112 126 140 154 168	radiography	qualitative
			3 6m	84 168	micro-CT	Qualitative
			3 6m	84 168	SEM and EDX	Qualitative + Quantitative	Element (percentage)
			3 6m	84 168	Metallography	Qualitative
180	YES		8 16 26W	56 112 182	SEM and EDX	Qualitative + Quantitative	Element (percentage)	YES		0 8 16 26W	0 56 112 182	micro-CT	Quantitative	YES		0 8 16 26W	0 56 112 182	micro-CT		NO
			8 16 26W	56 112 182	Histological analysis	Qualitative
			0 8 16 26W	0 56 112 182	micro-CT	Qualitative + Quantitative	volume changes of the implants；corrosion rate
181	YES		1 2 3m	28 56 84	radiography	Qualitative		NO						NO						YES		1 2 3m	28 56 84	radiography	qualitative
			1 2 3m	28 56 84	ESEM EDS and XRD	Qualitative + Quantitative	Element (percentage)
			1 2 3m	28 56 84	general observation	Qualitative
182	YES		3 6 12w	21 42 84	X-ray	Qualitative		YES		6 12w	42 84	micro-CT	Quantitative	NO						YES		1 2 3 4 5 6 7 8 9 10 11 12 w	7 14 21 28 35 42 49 56 63 70 77 84	general observation	qualitative
			6 12w	42 84	micro-CT	Qualitative + Quantitative	volume of the remaining implants
			6 12w	42 84	Histological analysis	Qualitative
183	YES		4 12 24W	28 84 168	SEM	Qualitative		NO						NO						NO
			4 12 24W	28 84 168	Histological analysis	Qualitative
184	YES		0 1 2 3 4 6 8 10 12 15 18 21 24w	0 7 14 21 28 42 56 70 84 105 126 147 168	radiography	Qualitative		NO						NO						YES		UNCLEAR	UNCLEAR	general observation	qualitative
185	NO							NO						NO						NO
186	YES		1 4 12 24 36w	7 28 84 168 252	micro-CT	Qualitative + Quantitative		YES		1 4 12 24 36w	7 28 84 168 252	micro-CT	Quantitative	NO						YES		1 4 12 24 36w	7 28 84 168 252	micro-CT	qualitative
187	YES		1 2 3 4W	7 14 21 28	radiography	Qualitative		NO						NO						YES		1 2 3 4W	7 14 21 28	radiography	qualitative
188	YES		7d 6 12m	7 168 336	Histological analysis	Qualitative		YES		0 7 14 d 1 3 6 12m	0 7 14 28 84 336	micro-CT	Quantitative	YES		0 7 14 d 1 3 6 12m	0 7 14 28 84 336	micro-CT	Quantitative	YES		0 7 14 d 1 3 6 12m	0 7 14 28 84 336	micro-CT	Quantitative
			0 7 14 d 1 3 6 12m	0 7 14 28 84 336	micro-CT	Qualitative + Quantitative	volume changes of the implants；volume of gas															7d 6 12m	7 168 336	Histological analysis	Quantitative	scoring system
																						UNCLEAR	UNCLEAR	general observation	qualitative
189	YES		1 2 3 4 8 12 16 20 24 W	7 14 21 28 84 112 140 168	micro-CT	Qualitative + Quantitative	volume changes of the implants；volume of gas	YES		1 2 3 4 8 12 16 20 24 W	7 14 21 28 84 112 140 168	micro-CT	Quantitative	NO						YES		1 2 3 4 8 12 16 20 24 W	7 14 21 28 84 112 140 168	micro-CT	Quantitative	gas volume
190	YES		2 4 8 12 26W	14 28 56 84 182	micro-CT	Qualitative + Quantitative	volume changes of the implants； corrosion rate	YES		2 4 8 12 26W	14 28 56 84 182	micro-CT		NO						YES		UNCLEAR	UNCLEAR	general observation	qualitative
			26W	182	EDS	Qualitative
191	NO	A rat femur model infected with MRSA was established to study the in vivo antibacterial performance of Zn-Cu alloys						NO						NO						NO
192	YES		3M	84	Histological analysis	Qualitative		NO						NO						NO
193	NO							NO						NO						YES		2w	14	X-ray	qualitative
196	YES		6 12M	168 336	micro-CT	Qualitative + Quantitative	volume changes of the implants	YES		6 12M	168 336	micro-CT	Quantitative	NO						NO
197	NO							NO						NO						YES		1-28d 6 8 10 12 14 16 18 20 22 24w	1-28d 42 56 70 84 98 112 126 140 154 168	general observation	qualitative
																						1 4 8w	7 28 56	radiography	qualitative
198	YES		1 4 8W	7 28 56	radiography	Qualitative														YES		every day(1-24w)	every day(1-24w)	general observation	qualitative
			12 24w	84 168	micro-CT	Qualitative + Quantitative	residual implant	YES		12 24w	84 168	micro-CT	Quantitative	NO								1 4 8W	7 28 56	radiography	qualitative
			1 4 8W	7 28 56	CT	Qualitative																1 4 8W	7 28 56	CT	qualitative
199	YES		1 2 W	7 14	SEM and EDS	Qualitative + Quantitative	Element (percentage)	NO						NO						YES		every day（1-8w）	every day（1-8w）	general observation	qualitative
																						1 2 4 8w	7 14 28 56	CT	qualitative
																						1 2 4 8w	7 14 28 56	X-ray	qualitative
																						1 2 4 8w	7 14 28 56	Histological analysis	qualitative
201	YES		1 2W1 2 3m	1 14 28 56 84	SEM	Qualitative		NO						NO						NO
			1 2W1 2 3m	1 14 28 56 84	SED	Qualitative + Quantitative	Element (percentage)
202	YES		1 4 12 21w	7 28 84 147	SEM and EDS	Qualitative + Quantitative		NO						NO						NO
203	YES		6 12W 1Y	42 84 364	Histological analysis	Qualitative		NO						NO						YES		UNCLEAR	UNCLEAR	general observation	qualitative
																						6 12W 1Y	42 84 364	Histological analysis	qualitative
204	YES		1 4 8 12 16W	7 28 56 84 112	SEM and EDS	Qualitative		NO						NO						NO
			1 4 8 12 16W	7 28 56 84 112	weight measurement	Quantitative	corrosion rates were calculated by volume loss
			1 4 8 12 16W	7 28 56 84 112	XPS	Qualitative + Quantitative
205	YES		2w	14	SEM and EDAX	Qualitative + Quantitative	Element (percentage)	NO						NO						NO
207	YES		4 12 24W	28 84 168	micro-CT	Qualitative + Quantitative	volume changes of the implants； corrosion rate	YES		4 12 24W	28 84 168	micro-CT	Quantitative	YES		4 12 24W	28 84 168	micro-CT	Quantitative	NO
			0 4 12 24W	0 28 84 168	weight measurement	Quantitative	volume changes of the implants
			24W	168	SEM	Qualitative + Quantitative	Element (percentage)
210	YES		4W	28	Histological analysis(不足以评估体内降解)			NO						NO						NO
211	YES		8W	56	micro-CT	Qualitative + Quantitative		YES		0 8W	0 56	weight measurement	Quantitative	YES		0 8W	0 56	weight measurement	Quantitative	YES		0 8W	0 56	X-ray	qualitative
			0 8W	0 56	weight measurement	Quantitative
			8W	56	SEM and EDS	Qualitative + Quantitative	Element (percentage)
			0 8W	0 56	X-ray	Qualitative
212	YES		8w	56	micro-CT	Quantitative		YES		8w	56	micro-CT	Quantitative	YES		8w	56	micro-CT	Quantitative	YES		8w	56	Histological analysis	qualitative
			8w	56	EDS	Qualitative + Quantitative	Element (percentage)															UNCLEAR	UNCLEAR	general observation	qualitative
			8w	56	Histological analysis	Qualitative
213	YES		0 1 2 4 6 w	0 7 14 28 42	X-ray	Qualitative		YES		2 6w	14 42	micro-CT	Quantitative	YES		2 6w	14 42	micro-CT	Quantitative	YES		0 1 2 4 6 w	0 7 14 28 42	X-ray	qualitative
			2 6w	14 42	micro-CT	Qualitative + Quantitative
217	YES		1 5d	1 5d	SEM	Qualitative		YES						YES						YES		1 5d	1 5d	SEM	Qualitative
219	YES		1 7d	1 7	micro-CT	Qualitative + Quantitative	volume changes of the implants； change in surface area；degradationrate	YES		1 7d	1 7	micro-CT	Quantitative	YES		1 7d	1 7	micro-CT	Quantitative	YES		1 7d	1 7	micro-CT	qualitative
					SEM and EDX	Qualitative + Quantitative	Element (percentage)
220	YES		1 2 4W	7 14 28	micro-CT	Qualitative + Quantitative		YES		1 2 4W	7 14 28	micro-CT	Quantitative	NO						YES		1 2 4W	7 14 28	micro-CT	Quantitative
			1 2 4W	7 14 28	SEM and EDX																	UNCLEAR	UNCLEAR	general observation	qualitative
222	YES		2 4 6M	56 112 168	micro-CT	Qualitative		NO						NO						NO
223	YES		2m	56	weight measurement	Quantitative	volume changes of the implants	YES		2m	56	weight measurement		NO						YES		2w	14	X-ray	qualitative
227	YES		0 6M	0 168	SEM	Qualitative + Quantitative	Element (percentage)	NO						NO						NO
			0 6M	0 168	radiography	Qualitative
228	YES		2 4W	14 28	CT	Qualitative		NO						NO						NO
230	NO							NO						NO						NO
231	YES		30 60 90d	30 60 90	general observation	Qualitative		NO						NO						NO
234	YES		8 12 16	56 84 112	micro-CT	Qualitative + Quantitative	volume changes of the implants；degradationrate	YES		8 12 16	56 84 112	micro-CT	Quantitative	YES		8 12 16	56 84 112	micro-CT	Quantitative	NO
235	YES		2 4 8W	14 28 56	SEM	Qualitative + Quantitative	Element (percentage)	NO						NO						NO
			2 4 8W	14 28 56	CBCT	Qualitative + Quantitative
236	YES		90 180D	90 180	general observation	Qualitative		NO						NO						NO		90 180D	90 180	general observation	qualitative
			90 180D	90 180	SEM	Qualitative
237	YES		2 4 6 8 10 12W	14 28 42 56 70 84	micro-CT	Qualitative + Quantitative	volume changes of the implants； change in surface area；degradation rate	YES		2 4 6 8 10 12W	14 28 42 56 70 84	micro-CT	Quantitative	YES		2 4 6 8 10 12W	14 28 42 56 70 84	micro-CT	Quantitative	YES		every day(1-12w)	every day(1-12w)	general observation	qualitative
238	NO							NO						NO						NO
239	NO							NO						NO						NO
240	NO							NO						NO						NO
241	NO							NO						NO						NO
243	NO							NO						NO						NO
244	YES		12W	84	Histological analysis	Qualitative		NO						NO						NO
245	NO							NO						NO						NO
246	YES		3 6 12 18W	21 42 84 126	X-ray	Qualitative		NO						NO						YES		3 6 12 18W	21 42 84 126	X-ray	qualitative
			3 6 12 18W	21 42 84 126	Histological analysis	Qualitative
247	YES		4 8 12W	28 56 84	micro-CT	Qualitative + Quantitative	changes of materials volumes;corrosion rate	NO		4 8 12W	28 56 84	micro-CT	Quantitative	NO		4 8 12W	28 56 84	micro-CT	Quantitative	NO
249	YES		8W	56	micro-CT	Qualitative + Quantitative	corrosion rates	unclear		Unclear	unclear	unclear		YES		8W	56	micro-CT	Quantitative	NO
250	YES		3M	84	SEM	Qualitative		NO						NO						NO
251	YES		12 24W	84 168	micro-CT	Qualitative + Quantitative	residual implant	YES		12 24W	84 168	micro-CT	Quantitative	YES		12 24W	84 168	micro-CT	Quantitative	YES		UNCLEAR	UNCLEAR	general observation	qualitative
252	NO							NO						NO						NO
253	YES		7 14 21D	7 14 21	SEM	Qualitative		NO						NO						YES		UNCLEAR	UNCLEAR	general observation	qualitative
254	YES		4 8 12W	28 56 84	micro-CT	Qualitative + Quantitative	volume of the implants;corrosion rate	YES		4 8 12W	28 56 84	micro-CT	Quantitative	YES		4 8 12W	28 56 84	micro-CT	Quantitative	YES		UNCLEAR	UNCLEAR	syringe	Quantitative	gas volume
																						4 8 12W	28 56 84	micro-CT	qualitative
256	YES		2 5 8 12W	14 35 56 84	micro-CT			NO						NO						NO
			2 5 8 12W	14 35 56 84	X-ray
			2 5 8 12W	14 35 56 84	SEM and EDS
257	NO							NO						NO						NO
258	NO							NO						NO						YES		6 12w	42 84	Histological analysis	Qualitative + Quantitative
259	NO							NO						NO						YES		3 6 12 24W	31 42 84 168	X-ray	qualitative
260	YES		3 6 9W	21 42 63	micro-CT	Qualitative + Quantitative	volume changes of the implants	YES		3 6 9W	21 42 63	micro-CT	Quantitative	NO						NO
261	YES		6m	168	SEM	Qualitative		NO						NO						NO
262	NO							NO						NO						NO
263	YES		0 3 m	0 84	micro-CT	Qualitative + Quantitative	volume changes of the implants	YES		0 3 m	0 84	micro-CT	Quantitative	NO						YES		0 3 m	0 84	micro-CT	qualitative
			0 3 m	0 84	SEM and EDS	Qualitative
265	YES		0 4 12W	0 28 84	micro-CT	Qualitative + Quantitative	volume changes of the implants	YES		0 4 12W	0 28 84	micro-CT	Quantitative	NO						NO
266	YES		0 3 6 12 16w	0 21 42 84 112	High resolution peripheral quantitative computed tomography (HR-pQCT) analysis	Qualitative + Quantitative	residual implant	YES		0 3 6 12 16w	0 21 42 84 112	High resolution peripheral quantitative computed tomography (HR-pQCT) analysis	Quantitative	NO						NO
			6 12 16w	42 84 112	SEM and EDS	Qualitative
	NO							NO						NO						NO
267	NO							NO						NO						YES		6 12 18 24W	42 84 126 168	radiography	qualitative
																						12 24w	84 168	micro-CT	qualitative
268	NO							NO						NO						NO
271	NO							NO						NO						NO
	NO							NO						NO						NO
272	NO							NO						NO						NO
273	YES		4 8 12 16	28 56 84 112	micro-CT	Qualitative + Quantitative	volume of the implants	YES		4 8 12 16	28 56 84 112	micro-CT	Quantitative	NO						NO
			8 12 16w	56 84 112	weight measurement	Quantitative	weight loss	YES		8 12 16w	56 84 112	weight measurement	Quantitative
285	YES		9 12 15 18 24m	252 336 420 672	micro-CT	Qualitative		NO						NO						YES		9 12 15 18 24m	252 336 420 672	micro-CT	qualitative
286	YES		1 2 3m	28 56 84	micro-CT	Qualitative + Quantitative		YES		1 2 3m	28 56 84	micro-CT	Quantitative	NO						YES		UNCLEAR	UNCLEAR	general observation	qualitative
																						1 2 3m	28 56 84	micro-CT
287	NO							NO						NO						YES		UNCLEAR	UNCLEAR	general observation	qualitative
288	YES		4 12 24w	28 84 168	SEM			NO						NO						NO
289	YES		3 6 9 12w	21 42 63 84	micro-CT	Qualitative + Quantitative		YES		3 6 9 12w	21 42 63 84	micro-CT	Quantitative	NO						YES		every day(3 6 9 12w)	every day(3 6 9 12w)	general observation	qualitative
290	YES		6 12 24 36W	42 84 168 252	micro-CT	Quantitative	volume changes of the implants； corrosion rate; scaffold surface	YES		6 12 24 36W	42 84 168 252	micro-CT	Quantitative	NO		6 12 24 36W	42 84 168 252	micro-CT	Quantitative	YES		0 2 4 6 8 10 12 16 20 24 28 32 36w	0 14 28 42 56 84 112 140 168 196 224 252	X-ray	qualitative
																						6 12 24 36W	42 84 168 252	micro-CT	Quantitative
291	YES		4w	28	micro-CT	Qualitative + Quantitative	residual implant	YES		4w	28	micro-CT	Quantitative	YES		4W	28	micro-CT	Quantitative	YES		4w	28	Histological analysis	Qualitative
			4w	28	Histological analysis	Qualitative																4w	28	Histological analysis	qualitative
292	YES		2 6W	14 42	micro-CT	Qualitative + Quantitative	residual implant	YES		2 6W	14 42	micro-CT	Quantitative	YES		2 6W	14 42	micro-CT	Quantitative	YES		2 6W	14 42	micro-CT	Quantitative
293	YES		0 1 2 3 4W	0 7 14 21 28	micro-CT	Qualitative + Quantitative	volume changes of the implants； change in surface area；corrosion rate	YES		0 1 2 3 4W	0 7 14 21 28	micro-CT	Quantitative	YES		0 1 2 3 4W	0 7 14 21 28	micro-CT	Quantitative	YES		0 1 2 3 4W	0 7 14 21 28	micro-CT	qualitative
			4W	28	element mapping, line scan and EDS point	Qualitative + Quantitative	Element (percentage)
			4w	28	Histological analysis	Qualitative
294	YES		1 2 3 4 6 8w	7 14 21 28 42 56	micro-CT	Qualitative + Quantitative		NO						YES		1 2 3 4 6 8w	7 14 21 28 42 56	micro-CT	Quantitative	YES		1 2 3 4 6 8w	7 14 21 28 42 56	micro-CT	Quantitative	scoring system
295	YES		1 3m	28 84	micro-CT	Qualitative + Quantitative	volume changes of the implants； change in surface area；corrosion rate	YES		1 3m	28 84	micro-CT	Quantitative	YES		1 3m	28 84	micro-CT	Quantitative	NO
			1 3m	28 84	Histological analysis	Qualitative		YES
296	NO							NO						NO						NO
297	YES		3 6 12 24	21 42 84 168	micro-CT	Quantitative		YES		3 6 12 24	21 42 84 168	micro-CT	Quantitative	YES		3 6 12 24	21 42 84 168	micro-CT	Quantitative	YES		0 3 6 12 24	0 21 42 84 168	radiography	qualitative
			0 3 6 12 24	0 21 42 84 168	radiography	Qualitative
298	YES		3 6W	21 42	Histological analysis	Qualitative + Quantitative		YES		3 6W	21 42	Histological analysis	Quantitative	NO						YES		3 6W	21 42	Histological analysis	Qualitative + Quantitative
			3 6W	21 42	SEM and EDX	Qualitative
			3 6W	21 42	Synchrotron µCT Analysis	Qualitative
299	YES		2 4W	14 28	micro-CT	Qualitative + Quantitative	volume changes of the implants	YES		2 4W	14 28	micro-CT	Quantitative	YES		2 4W	14 28	micro-CT	Quantitative	NO
300	YES		120 240 360d	120 240 360	SEM and EDS	Qualitative		NO						NO						YES		120 240 360d	120 240 360	Histological analysis	Quantitative	scoring system
301	YES		3M	84	Histological analysis	Qualitative		NO						NO						NO
302	YES		1 6 18m	28 168 504	SEM and EDX	Qualitative		NO						NO						NO
303	YES		1 2 4 8 12 w	7 14 28 56 84	micro-CT	Qualitative + Quantitative	volume changes of the implants	YES		1 2 4 8 12 w	7 14 28 56 84	micro-CT	Quantitative	NO						YES		1 2 4 8 12 w	7 14 28 56 84	micro-CT	qualitative
304	YES		4 8 12W	28 56 84	radiography	Qualitative				4 8 12W	28 56 84									YES		UNCLEAR	UNCLEAR	general observation	qualitative
																						4 8 12W	28 56 84	radiography	qualitative
305	YES		2 4w	14 28	micro-CT	Qualitative + Quantitative	volume changes of the implants	YES		2 4w	14 28	micro-CT	Quantitative	NO						YES		UNCLEAR	UNCLEAR	general observation	qualitative
																						2 4W	14 28	micro-CT	qualitative
306	YES		1 3 6 9 12 15m	28 84 168 252 336 420	micro-hardness	Quantitative		NO						NO						NO
307	YES		3M	84	Histological analysis	Qualitative		NO						NO						YES		3M	84	radiography
308	NO							NO						NO						NO
309	YES		2m	56	weight measurement	Quantitative	weight loss	YES						NO						YES		UNCLEAR	UNCLEAR	general observation	qualitative
																						2w	14	radiography	qualitative
310	YES		1 2 3m	28 56 84	SEM and XRD	Qualitative + Quantitative		YES		1 2 3m	28 56 84	micro-CT	Quantitative	NO						YES		1 2 3m	28 56 84	radiography	qualitative
			1 2 3m	28 56 84	micro-CT	Qualitative + Quantitative
			1 2 3m	28 56 84	radiography	Qualitative
311	YES		6 12 16w	42 84 112	micro-CT	Qualitative		NO						NO						NO
			6 12 16w	42 84 112	SEM and EDS
312	YES		30 60 90 120 150 180d	30 60 90 120 150 180	SEM	Qualitative		NO						NO						NO
			30 60 90 120 150 180d	30 60 90 120 150 180	optical observation	Qualitative
313	YES		0 6 12 16W	0 42 84 112	High resolution peripheral quantitative computed tomography (HR-pQCT) analysis			YES		0 6 12 16W	0 42 84 112	High resolution peripheral quantitative computed tomography (HR-pQCT) analysis		NO						YES		0 6 12 16W	0 42 84 112	High resolution peripheral quantitative computed tomography (HR-pQCT) analysis	qualitative
																						6 16w	42 112	Histological analysis	qualitative
314	YES		0 3 6 12 16W	0 21 42 84 112	high-resolution peripheral quantitative computer tomography (HR-pQCT)	Qualitative + Quantitative	volume of the implants	YES		0 3 6 12 16W	0 21 42 84 112	CT	Quantitative	NO						YES		0 3 6 12 16W	0 21 42 84 112	CT	qualitative
315	YES		4 8 12W	28 56 84	micro-CT	Qualitative + Quantitative	volume changes of the implants； degradation rate	YES		4 8 12W	28 56 84	micro-CT	Quantitative	YES		4 8 12W	28 56 84	micro-CT	Quantitative	NO
			4 8 12W	28 56 84	SEM and EDS	Qualitative
			4 8 12W	28 56 84	Histological analysis	Qualitative
316	YES		18W	126	synchrotron-radiationbased microtomography (SRmCT)	Qualitative + Quantitative	volume changes of the implants；corrosion rate	YES		18W	126	synchrotron-radiationbased microtomography (SRmCT)	Quantitative	YES		18W	126	synchrotron-radiationbased microtomography (SRmCT)	Quantitative	NO
317	YES		6 12 18W	42 84 126	micro-CT	Qualitative + Quantitative	volume changes of the implants	YES		6 12 18W	42 84 126	micro-CT	Quantitative	NO						NO
318	YES		4 8 12w	28 56 84	BSE and EDS	Qualitative		NO						NO						NO
319	YES		8 16W	56 112	micro-CT	Qualitative		NO						NO						NO
			8 16W	56 112	Histological analysis	Qualitative
320	YES		2 12 16 24w	14 84 112 168	micro-CT	Qualitative + Quantitative	volume changes of the implants； degradation rate	YES		2 12 16 24w	14 84 112 168	micro-CT	Quantitative	YES		2 12 16 24w	14 84 112 168	micro-CT	Quantitative	YES		2 12 16 24w	14 84 112 168	micro-CT	qualitative
321	YES		4 8 12w	28 56 84	micro-CT	Qualitative + Quantitative	volume changes of the implants； corrosion rate	YES		4 8 12w	28 56 84	micro-CT	Quantitative	YES		4 8 12w	28 56 84	micro-CT	Quantitative	NO
			4 8 12w	28 56 84	SEM and EDX	Qualitative + Quantitative	Element (percentage)
322	YES		4 12W	28 84	micro-CT	Qualitative + Quantitative	residual implant	YES		4 12W	28 84	micro-CT	Quantitative	NO						YES		4 12w	28 84	general observation	qualitative
324	YES		1 2 3W	7 14 21	X-ray	Qualitative		NO						NO						YES		UNCLEAR	UNCLEAR	general observation	qualitative
			4W	28	Histological analysis	Qualitative
325	YES		1 2 4 8 16W	7 14 28 56 112	X-ray	Qualitative		unclear						YES		4 8 16W	28 56 112	Weight loss test	Quantitative	NO
			4 8 16W	28 56 112	SEM	Qualitative
			4 8 16W	28 56 112	Weight loss test	Quantitative
326	NO							NO						NO						NO
327	YES		not reported	not reported	general observation	Qualitative		NO						NO						NO

## Sheet: studies(includ 2 experiments)
					ID
					35	two animal experiments	Two animal models of bone defect
					51	two animal experiments	Two animal models of fracture
					52	two animal experiments	One animal model of fracture and one animal model of bone defect
					57	two animal experiments	Two animal models of bone defect
					59	two animal experiments	Two animal models of bone defect
					62	two animal experiments	Two animal models of bone defect
					88	two animal experiments	One animal model of fracture and one animal model of bone defect
					112	two animal experiments	Two animal models of bone defect
					134	two animal experiments	One animal model of fracture and one animal model of bone defect
					140	two animal experiments	Two animal models of bone defect
					266	two animal experiments	Two animal models of bone defect
					271	two animal experiments	Two animal models of bone defect
