# Supplementary material for: Quality of reporting and adherence to the ARRIVE guidelines 2.0 for preclinical degradable metal research in animal models of bone defect and fracture: a systematic review
Source: Regen Biomater. 2022 Oct 3;9:rbac076. doi: 10.1093/rb/rbac076 (PMC9632456; doi:10.1093/rb/rbac076)
Supplement: rbac076_Supplementary_Data [file rbac076_supplementary_data.zip › supplementary data 5.xlsx]

## Sheet: Sheet3
Degradation
ID	time point（day）	measuring method	description method	note
1	28	micro-CT	Qualitative
2	28 252 364	Histological analysis	Qualitative + Quantitative	Degradation Rates
4	42 84 126	micro-CT	Qualitative
	unclear	general observation	Qualitative
5	28 84 168	micro-CT	Qualitative
	168	Histological analysis	Qualitative
8	28 56 84 168	Histological analysis	Qualitative
9	42 84	Histological analysis	Qualitative
11	28	micro-CT	Qualitative
12	56	micro-CT	Qualitative
	56	X-ray	Qualitative
13	14 28 42	weight measurement	Quantitative
	14 28 42	SEM and Energy Dispersive X-ray Spectroscopy (EDS).	Qualitative
15	14 28 42 56 70 84	CT	Qualitative
16	21 42 63	micro-CT	Qualitative + Quantitative	percentage volume change；the corrosion rate
	21 42 63	Histological analysis	Quantitative
18	14 28 56 84	X-ray	Qualitative
19	84 182 364	Histological analysis	Qualitative + Quantitative	The mean measurements and standard deviation were calculated. Residual implant area and void area were then obtained
	84 182 364	micro-CT	Qualitative + Quantitative	The residual implant volume (CTIV-Mg) and void volume (CTVV-Mg) were measured
20	14 56 98	micro-CT	Qualitative + Quantitative	vivo corrosion
	7	X-ray	Qualitative
21	0 14 28 42 56 84 112 140 168 196 224 252 280 308 336	micro-CT	Quantitative	Mean values and standard deviations of implant volume and density were calculated
23	56 84	micro-CT	Quantitative	The volume of the Mg pins was measured with microCT to assess degradation rate of the pins.
24	56 112	micro-CT	Qualitative
25	3 7 12 28 9 47	micro-CT	Qualitative + Quantitative	Degradation Rates ; the volume changes of the pin implants
	47	SEM and EDS	Qualitative + Quantitative	Element (percentage)
27	28 84 168	micro-CT	Qualitative + Quantitative	Both the volumes of the degradable magnesium alloy implant and the gas cavities were determined;degradation rate
	28 84 168	Histological analysis	Qualitative
28	56	micro-CT	Qualitative + Quantitative	volume changes of the Mg-Sr alloy implants；vivo corrosion rate
	56	SEM	Qualitative
29	28 56	X-ray	Qualitative
31	4 28 56 84D	X-ray	Qualitative
	84	SEM	Qualitative
32	15 45	Histological analysis	Qualitative
33	0 28 56 84	micro-CT	Qualitative + Quantitative	implant volume
35	14 42 84 126 168	micro-CT	Qualitative + Quantitative	implant volume;degradation rate
	42 84	micro-CT	Qualitative + Quantitative	implant volume;degradation rate
36	42 70	micro-CT	Qualitative
	42 70	Histological analysis	Qualitative
	42 70	SEM and EDS	Qualitative + Quantitative	the thickness of the remaining zinc membrane was approximately 21.5 ± 0.2 μm (Fig. 11(a)), that is, the degradation rate of in vivo was 0.044 ± 0.003 mm/year
37	120	SEM	Qualitative
39	7 14 28 56 84	Histological analysis	Qualitative
40	28 56	X-ray	Qualitative
41	28 56 112 168	micro-CT	Qualitative
	28 56 112 168	SEM and EDS	Qualitative
43	84	SEM	Qualitative
	84	EDX	Qualitative
45	7 14 21 133	Micro-X-ray fuorescence spectrometry (mXRF)	Qualitative + Quantitative	calculated Mg/Ag ratios based on net counts, mass% represent the mean element intensities in the implant area
47	21 42 84	micro-CT	Qualitative + Quantitative	volume changes of the implants;corrosion rate;scoring system
	21 42 84	Histological analysis	Qualitative
48	28	weight measurement	Quantitative	weight loss ratio
49	28 56 84 336	micro-CT	Qualitative + Quantitative	rate of screw degradation
	28 56 84 336	SEM and EDS	Qualitative
	28 56 84 336	Histological analysis	Qualitative
50	7 24 21 28 56 84 112 140 168 196 224 252 280 308 336 364	CT	Qualitative + Quantitative	Total volume of the implant and corrosion products
	28 252 364	Histological analysis	Qualitative + Quantitative
	42 28 56 252	Histological analysis	Qualitative
52	0 30 60 210	X-ray	Qualitative
	0 7 14 21 133	X-ray	Qualitative
54	28 56 84	micro-CT	Qualitative
55	28 56 84	micro-CT	Qualitative
56	14 28 84	SEM and EDX	Qualitative
	14 28 84	micro-CT	Qualitative
	14 28 84	Histological analysis	Qualitative
57	168	Histological analysis	Qualitative
	168	SEM	Qualitative
	84 168	Synchrotron µCT Analysis	Qualitative
58	3 7 14 28	X-ray	Qualitative
59	14 28 42 56 84	SEM	Qualitative
	42 84	micro-CT	Qualitative + Quantitative	volume changes of the implants
60	28 84 168	CT	Qualitative
	504	micro-CT	Qualitative
	28 84 168	Histological analysis	Qualitative
61	84	XRD	Qualitative
	84	SEM and EDS	Qualitative + Quantitative	Elements and concentrations
	84	weight measurement	Quantitative	corrosion rates were calculated from the weight losse
	28 56 84	micro-CT	Qualitative + Quantitative	volume changes of the implants
63	14 28 42 56 84 112 140 168	micro-CT	Qualitative + Quantitative	semiquantitative scoring system
64	28 56 84 112	micro-CT	Qualitative + Quantitative	The surface and volume of the implants were measured
65	7 21	X-ray	Qualitative
	7 21	micro-CT	Qualitative
66	28 56 84	micro-CT	Qualitative + Quantitative	percentage volume change;degradation rate
	28 56 84	SEM and EDS	Qualitative
67	0 14 28 56 84	X-ray	Qualitative
	14 28 56 84	micro-CT	Qualitative + Quantitative	changes of materials volumes
68	28 56 84 168	micro-CT	Qualitative + Quantitative	corrosion rates were calculated by volume loss
	28 56 84 168	Histological analysis	Qualitative
69	0 7 14 28 56	micro-CT	Qualitative + Quantitative	Change in bone volume
70	14 28 84	micro-CT	Qualitative + Quantitative	volume loss of the implants;corrosion rate
	28 84	X-ray photoelectron spectroscopy (XPS)	Qualitative
73	14	SEM and EDX	Qualitative
74	42 84 112	high-resolution X-ray CT system	Qualitative + Quantitative	volume changes of the implants； corrosion rate
	0 42 84 112	X-ray	Qualitative
	0 42 84 112	Histological analysis	Qualitative
76	56 84	Histological analysis	Qualitative
78	10 30	micro-CT	Qualitative + Quantitative	The in vivo degradation rate calculated by volume loss
	10 30	SEM and EDS	Qualitative + Quantitative	Element (percentage)
81	56	micro-CT	Qualitative + Quantitative	radiological densities
	56	Histological analysis	Qualitative
82	7 21 28 42 63	CT	Qualitative + Quantitative	the volume of the magnesium osteosynthesis material
	70 140 210	micro-CT	Qualitative + Quantitative	the volume of the magnesium osteosynthesis material
	70 140 210	Histological analysis	Qualitative + Quantitative	apparent volume
84	504	micro-CT	Qualitative + Quantitative	The averaged corrosion rates were calculated from the volume data
	504	SEM and EDS	Qualitative + Quantitative	Element (percentage)
	504	Histological analysis	Qualitative
86	unclear	general observation	Qualitative
87	56	weight measurement	Quantitative	weight loss
	56	unclear	unclear	Residual cross section post-implantation / Original cross section before implantation
89	2 5 10	Histological analysis	Qualitative + Quantitative	The Mg retention over time was done by comparing the Mg diameter before (1.6 mm) and after implantation
90	unclear	unclear	Qualitative + Quantitative	the volume and weight of explanted implants
91	0 168	CT	Qualitative + Quantitative	changes in volume (mm3) and density
	0 168	micro-CT	Qualitative
92	28 252	Histological analysis	Qualitative + Quantitative	residual implant(area/%）
93	84 168	CT	Qualitative
97	7 21 35 63 84	X-ray	Qualitative
98	42 84	micro-CT	Qualitative + Quantitative	degradation percentage and rate
	21 42 84	Histological analysis	Qualitative
102	7 42 84	radiography	Qualitative
	85	SEM and EDS	Qualitative + Quantitative	According to EDS analysis, the major components of phases above are figured out to be Mg, Ca, P, O, C, and Y
103	42 168	Histological analysis	Qualitative
104	42	Histological analysis	Qualitative
105	42	Histological analysis	Qualitative
106	14 42 70 84	micro-CT	Qualitative + Quantitative	corrosion rates were calculated by volume loss
	168	SEM and EDX	Qualitative + Quantitative
	168	weight measurement	Quantitative
	7 14 21 28 35 42 49 56 63 70 77 84 91 98 105 112 119 126 133 140 147 154 161 168	radiography	Qualitative + Quantitative	scoring system
107	3 9 35 60	real-time 2D ultrasound method	Qualitative + Quantitative	Sonogram analysis
	14 35 70	SEM and EDS	Qualitative + Quantitative	thickness of degradation layer
110	14 56 112	SEM and EPMA	Qualitative
111	84	micro-CT	Qualitative + Quantitative	volume of the implants
112	28 56	micro-CT	Qualitative
	28 84 168	radiography	Qualitative
114	7 28 84	SEM and EDS	Qualitative + Quantitative	Element (percentage)
	28 56 112	micro-CT	Qualitative + Quantitative	volume quantification
	0 28 56 112	Biomechanical test	Qualitative + Quantitative	maximum bending load
119	84 168	Synchrotron-radiation based micro-computed tomography	Qualitative
	84 168	Histological analysis	Qualitative
120	84 168	Histological analysis	Qualitative
121	84 168	Histological analysis	Qualitative
123	7 14 21 28 56	micro-CT	Qualitative + Quantitative	residual implant
	56	SEM and EDS	Qualitative
124	28 56	micro-CT	Qualitative
	28 56	Histological analysis	Qualitative
125	28 56	micro-CT	Qualitative + Quantitative	volume changes of the implants； corrosion rate
	28 56	Histological analysis	Qualitative
126	14 28 56 84	micro-CT	Qualitative + Quantitative	volume of the implants
	14 28 56 84	X-ray	Qualitative
	14 28 56 84	unclear	Qualitative
127	28 56	X-ray	Qualitative
129	28 56 84	X-ray	Qualitative
	28 56 84	micro-CT	Qualitative + Quantitative	volume changes of the implants； corrosion rate
130	28 84 168	micro-CT	Qualitative
133	0 28 56	X-ray	Qualitative
	0 28 56	micro-CT	Qualitative + Quantitative	volume changes of the implants
	56	BSE and EDS	Qualitative + Quantitative	Quantitative composition analysis of region
134	0 56	micro-CT	Qualitative + Quantitative	volume changes of the implants； corrosion rate
	56	SEM and EDS	Qualitative
135	14 56	micro-CT	Qualitative + Quantitative	volume changes of the implants； corrosion rate
	14 56	SEM and EDS	Qualitative	element ratio
136	14 28 56 84	micro-CT	Qualitative
137	42 84 126	micro-CT	Qualitative + Quantitative	implant volume reduction
139	28 56 84	X-ray	Qualitative
	0 84	weight measurement	Qualitative + Quantitative	volume changes of the implants;pencentage
	12	SEM and EDS	Qualitative + Quantitative	Element (percentage)
142	28 56 84	micro-CT	Qualitative + Quantitative	volume changes of the implants； corrosion rate
144	56 112	CT	Qualitative
146	84 168	micro-CT	Qualitative
	84 168	SEM and EDS	Qualitative
147	84 168	micro-CT	Qualitative
	84 168	SEM and EDS	Qualitative + Quantitative	line scan
	84 168	Histological analysis	Qualitative
148	28 56	micro-CT	Qualitative + Quantitative	volume changes of the implants； corrosion rate
150	14 84	general observation	Qualitative
151	168	XRD	Qualitative
154	7 21 42	micro-CT	Qualitative + Quantitative	implant volume;degradation rate
157	14 28 42 56	micro-CT	Qualitative + Quantitative	volume changes of the implants； corrosion rate
	14 28 42 56	weight measurement	Quantitative	volume changes of the implants
	14 28 42 56	SEM and EDX	Qualitative
159	7 14 21 28 56 84 112 140 168	micro-CT	Qualitative + Quantitative	volume changes of the implants； change in surface area；corrosion rate
	28 84 168	Histological analysis	Qualitative
160	7 28 56	X-ray	Qualitative
	7 28 56	weight measurement	Quantitative	volume changes of the implants； corrosion rate
161	not reported	SEM	Qualitative
162	28 112 196	Synchrotron radiation X-ray microtomography	Qualitative
	28 112 196	SEM and EDS	Qualitative
164	28 84 168	SEM and EDX	Qualitative
	28 84 168	weight measurement	Qualitative + Quantitative	volume changes of the implants
	28 84 168	micro-CT	Qualitative
165	28 56 84	micro-CT	Qualitative + Quantitative	Volume fractions
	84	Histological analysis	Qualitative
167	84 168	micro-CT	Qualitative + Quantitative	volume and the direct 3D thickness
169	21 42	micro-CT	Qualitative
171	28 56	micro-CT	Qualitative + Quantitative
	28 56	Histological analysis	Qualitative
172	21 42	Histological analysis	Qualitative
173	42 84 168 252	micro-CT	Qualitative + Quantitative	volume changes of the implants； change in surface area；corrosion rate;scoring system
	42 84 168 252	Histological analysis	Qualitative
	42 84 168 252	SEM and EDX	Qualitative + Quantitative	Element (percentage)
175	364	SEM and EDX	Qualitative + Quantitative
	364	micro-CT	Qualitative + Quantitative
176	7 28 56 84 168 252 364	micro-CT	Qualitative + Quantitative	volume changes of the implants； change in surface area；corrosion rate
	28 168 364	Histological analysis	Qualitative
177	7 28 56 84 112 140 168	micro-CT	Qualitative + Quantitative	volume changes of the implants； change in surface area；corrosion rate
	28 84 168 252	Histological analysis	Qualitative
178	7 28 84 168 364	micro-CT	Qualitative + Quantitative	The surface and volume of the implants were measured
	28 364	weight measurement	Quantitative	volume changes of the implants
	28 364	SEM and EDX	Qualitative
179	84 168	water displacement method	Quantitative	water displacement method
	84 168	micro-CT	Qualitative
	84 168	SEM and EDX	Qualitative + Quantitative	Element (percentage)
	84 168	Metallography	Qualitative
180	56 112 182	SEM and EDX	Qualitative + Quantitative	Element (percentage)
	56 112 182	Histological analysis	Qualitative
	0 56 112 182	micro-CT	Qualitative + Quantitative	volume changes of the implants；corrosion rate
181	28 56 84	radiography	Qualitative
	28 56 84	ESEM EDS and XRD	Qualitative + Quantitative	Element (percentage)
	28 56 84	general observation	Qualitative
182	21 42 84	X-ray	Qualitative
	42 84	micro-CT	Qualitative + Quantitative	volume of the remaining implants
	42 84	Histological analysis	Qualitative
183	28 84 168	SEM	Qualitative
	28 84 168	Histological analysis	Qualitative
184	0 7 14 21 28 42 56 70 84 105 126 147 168	radiography	Qualitative
186	7 28 84 168 252	micro-CT	Qualitative + Quantitative
187	7 14 21 28	radiography	Qualitative
188	7 168 336	Histological analysis	Qualitative
	0 7 14 28 84 336	micro-CT	Qualitative + Quantitative	volume changes of the implants；volume of gas
189	7 14 21 28 84 112 140 168	micro-CT	Qualitative + Quantitative	volume changes of the implants；volume of gas
190	14 28 56 84 182	micro-CT	Qualitative + Quantitative	volume changes of the implants； corrosion rate
	182	EDS	Qualitative
192	84	Histological analysis	Qualitative
196	168 336	micro-CT	Qualitative + Quantitative	volume changes of the implants
198	7 28 56	radiography	Qualitative
199	7 14	SEM and EDS	Qualitative + Quantitative	Element (percentage)
201	1 14 28 56 84	SEM	Qualitative
	1 14 28 56 84	SED	Qualitative + Quantitative	Element (percentage)
202	7 28 84 147	SEM and EDS	Qualitative + Quantitative
203	42 84 364	Histological analysis	Qualitative
204	7 28 56 84 112	SEM and EDS	Qualitative
	7 28 56 84 112	weight measurement	Quantitative	corrosion rates were calculated by volume loss
	7 28 56 84 112	XPS	Qualitative + Quantitative
205	14	SEM and EDAX	Qualitative + Quantitative	Element (percentage)
207	28 84 168	micro-CT	Qualitative + Quantitative	volume changes of the implants； corrosion rate
	0 28 84 168	weight measurement	Quantitative	volume changes of the implants
	168	SEM	Qualitative + Quantitative	Element (percentage)
210	28	Histological analysis	Qualitative
211	56	micro-CT	Qualitative + Quantitative
	0 56	weight measurement	Quantitative
	56	SEM and EDS	Qualitative + Quantitative	Element (percentage)
	0 56	X-ray	Qualitative
212	56	micro-CT	Quantitative
	56	EDS	Qualitative + Quantitative	Element (percentage)
	56	Histological analysis	Qualitative
213	0 7 14 28 42	X-ray	Qualitative
	14 42	micro-CT	Qualitative + Quantitative
217	1 5d	SEM	Qualitative
219	1 7	micro-CT	Qualitative + Quantitative	volume changes of the implants； change in surface area；degradationrate
220	7 14 28	micro-CT	Qualitative + Quantitative
	7 14 28	SEM and EDX	Qualitative
222	56 112 168	micro-CT	Qualitative
223	56	weight measurement	Quantitative	volume changes of the implants
227	0 168	SEM	Qualitative + Quantitative	Element (percentage)
	0 168	radiography	Qualitative
228	14 28	CT	Qualitative
231	30 60 90	general observation	Qualitative
234	56 84 112	micro-CT	Qualitative + Quantitative	volume changes of the implants；degradationrate
235	14 28 56	SEM	Qualitative + Quantitative	Element (percentage)
	14 28 56	CBCT	Qualitative + Quantitative
236	90 180	general observation	Qualitative
	90 180	SEM	Qualitative
237	14 28 42 56 70 84	micro-CT	Qualitative + Quantitative	volume changes of the implants； change in surface area；degradation rate
244	84	Histological analysis	Qualitative
246	21 42 84 126	X-ray	Qualitative
	21 42 84 126	Histological analysis	Qualitative
247	28 56 84	micro-CT	Qualitative + Quantitative	changes of materials volumes;corrosion rate
249	56	micro-CT	Qualitative + Quantitative	corrosion rates
250	84	SEM	Qualitative
251	84 168	micro-CT	Qualitative + Quantitative	residual implant
253	7 14 21	SEM	Qualitative
254	28 56 84	micro-CT	Qualitative + Quantitative	volume of the implants;corrosion rate
256	14 35 56 84	micro-CT	Qualitative
	14 35 56 84	X-ray	Qualitative
	14 35 56 84	SEM and EDS	Qualitative
260	21 42 63	micro-CT	Qualitative + Quantitative	volume changes of the implants
261	168	SEM	Qualitative
263	0 84	micro-CT	Qualitative + Quantitative	volume changes of the implants
	0 84	SEM and EDS	Qualitative
265	0 28 84	micro-CT	Qualitative + Quantitative	volume changes of the implants
266	0 21 42 84 112	High resolution peripheral quantitative computed tomography (HR-pQCT) analysis	Qualitative + Quantitative	residual implant
	42 84 112	SEM and EDS	Qualitative
273	28 56 84 112	micro-CT	Qualitative + Quantitative	volume of the implants
	56 84 112	weight measurement	Quantitative	weight loss
285	252 336 420 672	micro-CT	Qualitative
286	28 56 84	micro-CT	Qualitative + Quantitative
288	28 84 168	SEM	Qualitative
289	21 42 63 84	micro-CT	Qualitative + Quantitative
290	42 84 168 252	micro-CT	Quantitative	volume changes of the implants； corrosion rate; scaffold surface
291	28	micro-CT	Qualitative + Quantitative	residual implant
	28	Histological analysis	Qualitative
292	14 42	micro-CT	Qualitative + Quantitative	residual implant
293	0 7 14 21 28	micro-CT	Qualitative + Quantitative	volume changes of the implants； change in surface area；corrosion rate
	28	element mapping, line scan and EDS point	Qualitative + Quantitative	Element (percentage)
	28	Histological analysis	Qualitative
294	7 14 21 28 42 56	micro-CT	Qualitative + Quantitative
295	28 84	micro-CT	Qualitative + Quantitative	volume changes of the implants； change in surface area；corrosion rate
	28 84	Histological analysis	Qualitative
297	21 42 84 168	micro-CT	Quantitative
	0 21 42 84 168	radiography	Qualitative
298	21 42	Histological analysis	Qualitative + Quantitative
	21 42	SEM and EDX	Qualitative
	21 42	Synchrotron µCT Analysis	Qualitative
299	14 28	micro-CT	Qualitative + Quantitative	volume changes of the implants
300	120 240 360	SEM and EDS	Qualitative
301	84	Histological analysis	Qualitative
302	28 168 504	SEM and EDX	Qualitative
303	7 14 28 56 84	micro-CT	Qualitative + Quantitative	volume changes of the implants
304	28 56 84	radiography	Qualitative
305	14 28	micro-CT	Qualitative + Quantitative	volume changes of the implants
306	28 84 168 252 336 420	micro-hardness	Quantitative
307	84	Histological analysis	Qualitative
309	56	weight measurement	Quantitative	weight loss
310	28 56 84	SEM and XRD	Qualitative + Quantitative
	28 56 84	micro-CT	Qualitative + Quantitative
	28 56 84	radiography	Qualitative
311	42 84 112	micro-CT	Qualitative
	42 84 112	SEM and EDS	Qualitative
312	30 60 90 120 150 180	SEM	Qualitative
	30 60 90 120 150 180	optical observation	Qualitative
313	0 42 84 112	High resolution peripheral quantitative computed tomography (HR-pQCT) analysis	Quantitative
314	0 21 42 84 112	high-resolution peripheral quantitative computer tomography (HR-pQCT)	Qualitative + Quantitative	volume of the implants
315	28 56 84	micro-CT	Qualitative + Quantitative	volume changes of the implants； degradation rate
	28 56 84	SEM and EDS	Qualitative
	28 56 84	Histological analysis	Qualitative
316	126	synchrotron-radiationbased microtomography (SRmCT)	Qualitative + Quantitative	volume changes of the implants；corrosion rate
317	42 84 126	micro-CT	Qualitative + Quantitative	volume changes of the implants
318	28 56 84	BSE and EDS	Qualitative
319	56 112	micro-CT	Qualitative
	56 112	Histological analysis	Qualitative
320	14 84 112 168	micro-CT	Qualitative + Quantitative	volume changes of the implants； degradation rate
321	28 56 84	micro-CT	Qualitative + Quantitative	volume changes of the implants； corrosion rate
	28 56 84	SEM and EDX	Qualitative + Quantitative	Element (percentage)
322	28 84	micro-CT	Qualitative + Quantitative	residual implant
324	7 14 21	X-ray	Qualitative
	28	Histological analysis	Qualitative
325	7 14 28 56 112	X-ray	Qualitative
	28 56 112	SEM	Qualitative
	28 56 112	Weight loss test	Quantitative
327	not reported	general observation	Qualitative
Gas formation
ID	time point（day）	measuring method	description method	note
1	28	general observation	qualitative
4	UNCLEAR	general observation	qualitative
5	every day(1-24W)	general observation	qualitative
	28 84 168	micro-CT	Quantitative
8	28 56 84 168	Histological analysis	qualitative
9	42 84	Histological analysis	Qualitative + Quantitative	gas voids (mm2) around the tested materials at different time points
11	28	micro-CT	qualitative
12	56	micro-CT	qualitative
16	21 42 63	micro-CT	qualitative
18	UNCLEAR	unclear	qualitative
19	182 364	micro-CT	qualitative
20	every day(0-14w)	general observation	qualitative
	7	X-ray	qualitative
	14 56 98	Histological analysis	qualitative
21	evey day(0-336)	general observation	qualitative
25	3 7 12 28 9 47	micro-CT	qualitative
27	28 84 168	micro-CT	Qualitative + Quantitative	Both the volumes of the degradable magnesium alloy implant and the gas cavities were determined
	0 28 84 168	X-ray	qualitative
	28 84 168	Histological analysis	qualitative
28	56	micro-CT	qualitative
30	7 28 84	X-ray	qualitative
31	4 28 56 84	X-ray	qualitative
	4 28 56 84	micro-CT	qualitative
	4 28 56 84	MRI	qualitative
	4	syringe	Quantitative	The volume of the hydrogen was analyzed by statistical methods
35	14 42 84 126 168	micro-CT	Qualitative + Quantitative	The volume of the hydrogen
	42 84	micro-CT	Qualitative + Quantitative	The volume of the hydrogen
40	28 56	x-ray	qualitative
44	14 42	micro-CT	qualitative
47	21 42 84	micro-CT	Quantitative
	21 42 84	Histological analysis	qualitative
50	7 24 21 28 56 84 112 140 168 196 224 252 280 308 336 364	CT	Qualitative + Quantitative	gas volume
57	UNCLEAR	general observation	qualitative
58	3 7 14 28	X-ray	Qualitative + Quantitative	The areas measured on 2-dimensional radiographs
60	UNCLEAR	general observation	qualitative
	28 84 168	CT	qualitative
61	84	CBCT (Cone Beam Computed Tomography)	Qualitative
63	7 14 21 28 35 42 49 56 63 70 77 84 91 98 105 112 119 126 133 140 147 154 161 168	X-ray	Qualitative + Quantitative
	14 28 42 56 84 112 140 168	micro-CT	Qualitative + Quantitative	scoring system
	evey day(0-168)	general observation	qualitative
70	7	general observation	qualitative
	UNCLEAR	X-ray	qualitative
74	0 42 84 112	X-ray	qualitative
	0 42 84 112	Histological analysis	qualitative
76	56 84	MIcro-CT	qualitative
	56 84	Histological analysis	qualitative
83	14 30 60 180	X-ray	qualitative
85	UNCLEAR	calliper	Quantitative	Body swelling as an indication of gas cavity formation was directly measured by using a calliper for its length in longitudinal and transversal directions
	7 14	digital computer radiography	qualitative
86	UNCLEAR	general observation	qualitative
90	14 56	radiography	qualitative
91	0 14 28 42 56 84 98 112 126 140 154 168	X-ray	Qualitative + Quantitative	scoring system
	UNCLEAR	general observation	qualitative
	0 168	CT	qualitative
	0 168	micro-CT	qualitative
	168	Histological analysis	qualitative
92	evey day(1-9M)	general observation	qualitative
93	every day(12 24w)	general observation	qualitative
	7 28 56	radiography	Qualitative + Quantitative	scoring system
	84 168	micro-CT	qualitative
98	21 42 84	Histological analysis	qualitative
	42 84	micro-CT	qualitative
101	UNCLEAR	unclear	qualitative
102	7 42 84	radiography	qualitative
103	42 168	Histological analysis	qualitative
104	every day(1D-6W)	general observation	qualitative
105	every day(1D-6W)	general observation	qualitative
106	every day(6M)	general observation	Qualitative
	7 14 21 28 35 42 49 56 63 70 77 84 91 98 105 112 119 126 133 140 147 154 161 168	radiography	Qualitative + Quantitative	scoring system
113	28	X-ray	qualitative
	1 3 28 56 112	X-ray	qualitative
119	UNCLEAR	general observation	qualitative
121	UNCLEAR	general observation	qualitative
124	28 56	Histological analysis	qualitative
125	28 56	Histological analysis	qualitative
126	14 28 56 84	X-ray	qualitative
129	14 28 56 84	syringe	Quantitative
	28 56 84	X-ray	qualitative
133	0 28 56	X-ray	qualitative
134	0 56	X-ray	qualitative
	168	Histological analysis	qualitative
136	14 28 56 84	micro-CT	qualitative
140	UNCLEAR	micro-CT	qualitative
142	14 28 56 84	syringe	Quantitative
144	56 112	CT	Qualitative
148	7 14	H2 sensors	Qualitative + Quantitative	concentration
154	7 21 42	Histological analysis	qualitative
155	84 168	Histological analysis	qualitative
156	7 14 28 56 84	X-ray	qualitative
	56 84	micro-CT	Quantitative
157	7 14 21 28 35 42 56	radiography	qualitative
158	0 7 14 21 28 35 42 49 56	radiography	qualitative
159	7 14 21 28 56 84 112 140 168	micro-CT	Qualitative + Quantitative	gas volume
160	UNCLEAR	general observation	qualitative
171	28 56	Histological analysis	qualitative
173	42 84 168 252	micro-CT	qualitative
175	28 56 84 112 140 168 196 224 252 280 308 335 364	X-ray	qualitative
176	7 28 56 84 168 252 364	micro-CT	Quantitative
177	7 28 56 84 112 140 168	micro-CT	Quantitative	gas volume
	28 84 168 252	Histological analysis	qualitative
179	14 28 42 56 70 84 98 112 126 140 154 168	radiography	qualitative
181	28 56 84	radiography	qualitative
182	7 14 21 28 35 42 49 56 63 70 77 84	general observation	qualitative
184	UNCLEAR	general observation	qualitative
186	7 28 84 168 252	micro-CT	qualitative
187	7 14 21 28	radiography	qualitative
188	0 7 14 28 84 336	micro-CT	Quantitative
	7 168 336	Histological analysis	Quantitative	scoring system
	UNCLEAR	general observation	qualitative
189	7 14 21 28 84 112 140 168	micro-CT	Quantitative	gas volume
190	UNCLEAR	general observation	qualitative
193	14	X-ray	qualitative
197	1-28d 42 56 70 84 98 112 126 140 154 168	general observation	qualitative
	7 28 56	radiography	qualitative
198	every day(1-24w)	general observation	qualitative
	7 28 56	radiography	qualitative
	7 28 56	CT	qualitative
199	every day（1-8w）	general observation	qualitative
	7 14 28 56	CT	qualitative
	7 14 28 56	X-ray	qualitative
	7 14 28 56	Histological analysis	qualitative
203	UNCLEAR	general observation	qualitative
	42 84 364	Histological analysis	qualitative
211	0 56	X-ray	qualitative
212	56	Histological analysis	qualitative
	UNCLEAR	general observation	qualitative
213	0 7 14 28 42	X-ray	qualitative
217	1 5d	SEM	Qualitative
219	1 7	micro-CT	qualitative
220	7 14 28	micro-CT	Quantitative
	UNCLEAR	general observation	qualitative
223	14	X-ray	qualitative
237	every day(1-12w)	general observation	qualitative
246	21 42 84 126	X-ray	qualitative
251	UNCLEAR	general observation	qualitative
253	UNCLEAR	general observation	qualitative
254	UNCLEAR	syringe	Quantitative	gas volume
	28 56 84	micro-CT	qualitative
258	42 84	Histological analysis	Qualitative + Quantitative
259	31 42 84 168	X-ray	qualitative
263	0 84	micro-CT	qualitative
267	42 84 126 168	radiography	qualitative
	84 168	micro-CT	qualitative
285	252 336 420 672	micro-CT	qualitative
286	UNCLEAR	general observation	qualitative
	28 56 84	micro-CT	Qualitative
287	UNCLEAR	general observation	qualitative
289	every day(3 6 9 12w)	general observation	qualitative
290	0 14 28 42 56 84 112 140 168 196 224 252	X-ray	qualitative
	42 84 168 252	micro-CT	Quantitative
291	28	Histological analysis	Qualitative
	28	Histological analysis	qualitative
292	14 42	micro-CT	Quantitative
293	0 7 14 21 28	micro-CT	qualitative
294	7 14 21 28 42 56	micro-CT	Quantitative	scoring system
297	0 21 42 84 168	radiography	qualitative
298	21 42	Histological analysis	Qualitative + Quantitative
300	120 240 360	Histological analysis	Quantitative	scoring system
303	7 14 28 56 84	micro-CT	qualitative
304	UNCLEAR	general observation	qualitative
	28 56 84	radiography	qualitative
305	UNCLEAR	general observation	qualitative
	14 28	micro-CT	qualitative
307	84	radiography	Qualitative
309	UNCLEAR	general observation	qualitative
	14	radiography	qualitative
310	28 56 84	radiography	qualitative
313	0 42 84 112	High resolution peripheral quantitative computed tomography (HR-pQCT) analysis	qualitative
314	0 21 42 84 112	CT	qualitative
320	14 84 112 168	micro-CT	qualitative
322	28 84	general observation	qualitative
324	UNCLEAR	general observation	qualitative
