# Supplementary material for: Quality of reporting and adherence to the ARRIVE guidelines 2.0 for preclinical degradable metal research in animal models of bone defect and fracture: a systematic review
Source: Regen Biomater. 2022 Oct 3;9:rbac076. doi: 10.1093/rb/rbac076 (PMC9632456; doi:10.1093/rb/rbac076)
Supplement: rbac076_Supplementary_Data [file rbac076_supplementary_data.zip › Supplementary data 6.xlsx]

## Sheet: Sheet1
ID	Test group			control group
1	Mg alloy	Mg	Mg alloy(coating)	negative control	Mg-phenolic networks coating
2	AZ31 alloy	Mg	Mg alloy(coating)	blank control	MgF2 coating
4	magnesium mesh	Mg	Mg（pure Mg)(coating)	negative control	Hydroxyapatite-Coating
5	WE43	Mg	Mg alloy(Physical modification)	Non-degradable metals-Ti	with extrusion
7	Fe-35Mn	Fe	Fe alloy(Physical modification)	Degradable polymers:4-0 polyglactin absorbable sutures	ctive laser melting (SLM)
8	Mg alloy/bulk amorphous Mg	Mg	Mg alloy	Degradable polymers:polyhydroxybutyrate *	/
9	W4 alloy/Mg–HA	Mg	Mg alloy (composite)	degradable metals	/
11	magnesium	Mg	Mg（pure Mg)	Non-degradable metals-Ti	/
12	Mg69Zn27Ca4	Mg alloy	Mg alloy	Other materials（TCP: tricalcium phosphate）	/
13	P-Mg/AT-Mg / AO-HT-Mg	Mg	Mg（pure Mg)(coating)	degradable metals	alkali-heat treatment/ anodic oxidation-heat treatment(MgO涂层)
				blank control（ drill？implant×）
14	Mg-PLGA@HA&DBM,/PLGA@HA&DBM Mg-PLGA@HA,/PLGA@HA	Mg	Mg alloy (composite)	negative control	/
15	ZK50-H	Mg	Mg alloy(Physical modification)	Non-degradable metals-Ti	oxidation heat treatment
16	high purity magnesium （HP-Mg)	Mg	Mg（pure Mg)	Non-degradable metals-Ti	/
18	Magnesium alloy	Mg	Mg alloy	Non-degradable metals-Ti	/
19	Mg-Ca-Zn alloy	Mg	Mg alloy	Degradable polymers:SR-PLLA	/
20	WZ42	Mg	Mg alloy(Physical modification)	Non-degradable metals-Ti	extrusion
				blank control
21	magnesium alloy LAE 442	Mg	Mg alloy(Physical modification)	degradable metals	T5 heat treatment
23	pure Mg	Mg	Mg（pure Mg)(Physical modification)	Non-degradable metals-stainless-steel	extrusion
24	Mg group	Mg	Mg alloy	negative control	/
				blank control
25	ZSr41 pins	Mg	Mg alloy(Physical modification)	negative control	melting, casting, extrusion, drawing, and heat treatment
				degradable metals
27	MgYREZr	Mg	Mg alloy(Physical modification)	Non-degradable metals-Ti	extrusion
28	Mg-Sr alloy	Mg	Mg alloy(Physical modification)	degradable metals	heat treatment
29	BGC/BGC-Mg / Mg scaffolds(Mg alloy (composite): PCL modified(PCL表面改性的镁合金)+生物玻璃磷酸镁骨水泥)	Mg	Mg alloy (composite)	negative control	PLC
				degradable metals
				Other materials（bioglass‑ magnesium phosphate bone cement (BGC).）
30	MgYREZr	Mg	Mg alloy	Non-degradable metals-Ti	/
31	BMP-2 compounded with porous ZK60 magnesium alloy Bio-Transfix nail group /porous ZK60 magnesium alloy BioTransfix nail group	Mg	Mg alloy (composite)	degradable metals	/
32	bioglass/collagen/magnesium (BG/Col/Mg)	Mg	Mg (composite)	Other materials	/
33	Magnesium	Mg	Mg（pure Mg)(coating)	negative control	Porous Poly-ε-Caprolactone-Coating
				Non-degradable metals-Ti
35	ZX00	Mg	Mg alloy(Physical modification)	negative control	indirect extrusion
	ZX00	Mg	Mg alloy(Physical modification)	Non-degradable metals-Ti	indirect extrusion
36	Zn without pores/Zn with 300μm pores/Zn with 1000μm pores	Zn	Zn(pure Zn)	Non-degradable metals-Ti	./
				negative control
37	Zn–0.5Mn alloy	Zn	Zn alloy(Physical modification)	Non-degradable metals-stainless-steel	as cast /extrusion
38	CS-Mg membrane	Mg	Mg alloy(coating)	Other materials（Heal-All membrane.）	chitosan-coating
				negative control
39	Mg-Ca alloy （5-10 wt% Ca）	Mg	Mg alloy(Physical modification)	Other materials（orautograft）	throughmelting and casting
				degradable metals
40	the as-cast alloy/as-extruded alloy(Mg-Sr alloy)	Mg	Mg alloy(coating)	degradable metals	MAO coatings
41	High-purity magnesium(HP Mg)	Mg	Mg（pure Mg)(Physical modification)	Degradable polymers:PLLA	hot extrusion /heat treatment
43	20Fe@40Zn	Fe+Zn (内壳层铁 外壳层锌）	Zn(pure Zn) (composite)	degradable metals	/
44	Mg	Mg	Mg（pure Mg)	Non-degradable metals-Ti	/
45	Mg–2Ag	Mg	Mg alloy(Physical modification)	Non-degradable metals-stainless-steel	extrusion
47	Mg alloy	Mg alloy	Mg alloy	degradable metals	/
48	Mg	Mg	Mg（pure Mg)	Non-degradable metals-Ti	/
49	high-purity weight-bearing magnesium	Mg	Mg（pure Mg)(Physical modification)	blank control	distillation, purification, re-melting, and extrusion
50	AZ31 alloy	Mg	Mg alloy(coating)	degradable metals	Mg-fluoride coating
51	magnesium	Mg	Mg alloy(coating)	Non-degradable metals-Ti	plasmaelectrolytic coating
				degradable metals
	magnesium	Mg	Mg alloy(coating)	Non-degradable metals-Ti	plasmaelectrolytic coating
52	Mg2Ag	Mg	Mg alloy(Physical modification)	Non-degradable metals-stainless-steel	extrusion
				blank control（ drill？implant×）
	Mg3Ag	Mg	Mg alloy(Physical modification)	Non-degradable metals-stainless-steel	extrusion
53	Cerabone®/Cerabone® with autologous bone/ Cerabone® with magnesium/ OsteoBiol®	Mg	Mg alloy (composite)	Other materials（collagen membrane ）	/
54	Zn-Mn alloys	Zn	Zn alloy(Physical modification)	Non-degradable metals-Ti	extrusion,polished
55	Zn-0.8Sr alloy	Zn	Zn alloy(Physical modification)	Non-degradable metals-Ti	extrusion,polished
56	Mg alloy (MgA)	Mg	Mg alloy(Physical modification)	Degradable polymers:PLA	polished
				degradable metals
				Non-degradable metals-Ti
57	Mg	Mg	Mg alloy(Physical modification)	degradable metals	extrusion
				Other materials（orautograft）
	AZ37 Mg alloy	Mg	Mg alloy(Physical modification)	Non-degradable metals-Ti	extrusion
				Other materials（/hydroxyapatie coted ti/bioabsorbable polymer）
58	biodegradable magnesium alloy mixed with calcium and zinc	Mg	Mg alloy	Other materials（polymeric mixture ）	/
59	Mg	Mg	Mg（pure Mg)(coating)	degradable metals	hydroxyapatite coating
	Mg	Mg	Mg（pure Mg)(coating)	degradable metals	hydroxyapatite coating
60	Mg-Nd-Zn-Zr alloy(JDBM）/ JDBM-DCPD	Mg	Mg alloy(coating)	Degradable polymers:PLA	brushite coating
61	Zn–2Mg alloy	Zn	Zn alloy(Physical modification)	degradable metals	hot extrusion ,extrusion
62	PT/PT5M/PT10M/PT14M(PTM:PLGA/TCP/Mg;PT: PLGA/TCP )	Mg	Mg (composite)	negative control	/
	PT15M	Mg	Mg (composite)	Degradable polymers	/
				negative control
63	MgF2 sponges/CaP sponges	Mg	Mg alloy(coating)	negative control	fluoride coating
					fluoride coating+calcium phosphate coating
64	Mg-4Y-3RE-Zr alloy	Mg	Mg alloy(Physical modification)	Non-degradable metals-Ti	extrusion
65	Mg	Mg	Mg	Non-degradable metals-stainless-steel	/
66	Mg/CaP or Mg/ZA/CaP	Mg	Mg alloy (composite)	degradable metals	CaP/ZA-coating
				Non-degradable metals-stainless-steel
67	PLA coated Mg (noted as mMg-P+PLA)/ fluoride treatment and PLA coated Mg (noted as mMg-F+PLA).	Mg	Mg（pure Mg)(coating)	degradable metals	PLA/luoride treatment and PLA coating
				Non-degradable metals-Ti
68	Mg-Zn-Zr alloy	Mg	Mg alloy(coating)	degradable metals	MgF2 coating
69	PIII treated ZK60	Mg	Mg alloy(coating)	degradable metals	multifunctional TiO2 based nano-layer
70	as-castβ-phased Mg-30wt.%Sc alloy	Mg	Mg alloy(Physical modification)	degradable metals	heat treatment
71	DM-HAP/ALG-CS/GO	Mg	Mg alloy (composite)	Degradable polymers	DM-HAP/ALG-CS/GO composite coating
72	AZ91 magnesium alloys（MAO）	Mg	Mg alloy(coating)	degradable metals	Lithium-Incorporated Nanoporous Coating
73	Mg6Sn5Zn and Mg6Sn5Zn0.3Na	Mg	Mg alloy(Physical modification)	negative control	As-cast/As-extruded
74	Mg alloy	Mg	Mg alloy (composite)	negative control	coral-like open-cell porous interior and an outer solid casing
76	magnesium alloys（WE43）	Mg	Mg alloy(coating)	Other materials（PLLA ）	The anodic oxidefilm
78之前的降解率	Mg-2.0Zn-1.0Gd alloy	Mg	Mg alloy(Physical modification)	degradable metals	extrusion
81	magnesium alloys	Mg	Mg alloy(coating)	degradable metals	fluoridated / hydrogenated surface
82	Mg	Mg	Mg alloy(Physical modification)	Non-degradable metals-Ti	hot extrusion
83	Mg-1Ca-0.2Mn-0.6Zr alloy	Mg	Mg alloy(coating)	degradable metals	a coating based on cellulose acetate (CA)
84	Mg-Nd-Zn-Zr alloy	Mg	Mg alloy(coating)	Non-degradable metals-stainless-steel	brushite coating
85	Mg	Mg	Mg（pure Mg)	negative control	/
86	Ca–P-coated Mg membrane	Mg	Mg（pure Mg)(coating)	degradable metals	Ca–P-coateing
				Non-degradable metals-Ti
				negative control
87	AZ31 magnesium	Mg	Mg alloy(coating)	degradable metals	nanocomposite coating
88	Zn–2Ag alloy	Zn	Zn alloy(Physical modification)	Non-degradable metals-Ti	extrusion
				blank control
	Zn–2Ag alloy	Zn	Zn alloy(Physical modification)	Non-degradable metals-Ti	extrusion
89	Mg alloy（Mg-0.45wt%Zn-0.45wt%Ca) ）	Mg	Mg alloy(Physical modification)	negative control	solution and aging heat-treatments,indirect extrusion
90	magnesium-aluminum-zinc alloy (AZ91)	Mg	Mg alloy(coating)	degradable metals	MAO/EPD (bioceramic nanocomposite coating ,i.e.diopside-bredigite-FHA)
91	LAE442 magnesium-based	Mg	Mg alloy(Physical modification)	Non-degradable metals-stainless-steel	casting process , hot extrusion
92	Mg	Mg	Mg alloy(coating)	Degradable polymers	plasmaelectrolytic coating
93	magnesium	Mg	Mg alloy(coating)	Non-degradable metals-Ti	plasma-electrolytic coating
96	Iron-based implant	Fe	Fe based material	Non-degradable metals-stainless-steel	/
97	AZ31 Mg alloy	Mg	Mg alloy(coating)	negative control	wrapped cylindrical Ca-P
98	Mg-Ca-Zn alloys	Mg	Mg alloy(coating)	degradable metals	plasma electrolyte oxidation (PEO)-coating
99	Mg alloy AZ91	Mg	Mg alloy(coating)	degradable metals	calcium phosphate (CaP) coatings
				not reported
101	Mg	Mg	Mg alloy (composite)	Non-degradable metals-Ti	film of poly-lactic acid
102	WE43 magnesium alloy	Mg	Mg alloy(Physical modification)	degradable metals	equal channel angular pressing (ECAP)
103	(WE43 / WE43-T5 )Mg alloys	Mg	Mg alloy(Physical modification)	Non-degradable metals-Ti	heat tempered/as-cast
104	WE43 Magnesium alloy(as cast)	Mg	Mg alloy(Physical modification)	degradable metals	heat treatment
105	WE43 Mg-alloys (T-5)	Mg	Mg alloy(Physical modification)	degradable metals	heat tempered/as-cast
106	magnesium-based alloy LAE442:type 2: extrusion from 120 to 30 mm at 350 ℃; type 3: first extrusion from 120 to 30 mm at 350 , second extrusion from 30 to 10 mm at 350 ℃; type 4: extrusion from 120 to 9 mm at 350℃; after obtaining the implant’s final size, four longitudinal notches at the proximal end and three transverse notches in the middle of the implant were produced using a 22-gauge needle	Mg	Mg alloy(Physical modification)	degradable metals	extrusion
107	(1) 100 wt % Fe (pure-Fe); (2) Fe-5 wt % HA (Fe-HA); (3) Fe-5 wt % TCP (Fe-TCP); and (4) Fe-5 % wt (60% HA:40% TCP) (Fe-BCP)	Fe	Fe (pure composite)	Non-degradable metals-stainless-steel	/
				degradable metals
109	Mg alloy	Mg	Mg alloy(coating)	Degradable polymers	Micro-arc oxide coating
110	Mg alloy(Mg-RE)	Mg	Mg alloy(Physical modification)	Non-degradable metals-Ti	melting process
				degradable metals
111	pure Mg	Mg	Mg alloy(coating)	negative control	plasma electrolytic oxidation (PEO), and then a Mg-Al layered double hydroxide (LDH) layer
112	Mg /Mg-Nd-Zn-Zr alloy	Mg	Mg alloy(coating)	degradable metals	brushite coating
	Mg /Mg-Nd-Zn-Zr alloy	Mg	Mg alloy(coating)	negative control	brushite coating
113	Mg-Sr alloy	Mg	Mg alloy(coating)	Other materials（autologous morselized bone）	CaP coating
					Micro-arc oxidation coating
					Strontium phosphate conversion (SrP) coating
114	Mg-3Zn-0.5Zr-0.5Sr	Mg	Mg alloy(coating)	degradable metals	MAO-FHA coating （micro-arc oxidation (MAO) combined with chemical deposition of fluoridated hydroxyapatite (FHA)）
115	Mg–Nd–Zn–Zr alloy (JDBM)	Mg	Mg alloy(coating)	Non-degradable metals-Ti	SrHPO4-coating
116	iron alloy	Fe	Fe (alloy）(coating)	negative control	coating of reticulated polyurethane sponges
119	magnesium alloy AZ31	Mg	Mg alloy(Physical modification)	Non-degradable metals-Ti	made from extrusion rods
120	magnesium alloy AZ91	Mg	Mg alloy	Other materials（ human cancellous bone）	/
121	magnesium alloy AZ91D	Mg	Mg alloy(Physical modification)	Other materials（ autologous bone）	dehumidifying andhardening, infiltration
123	magnesium	Mg	Mg alloy(coating)	degradable metals	aluminum and oxygen plasma surface-modified
124	magnesium	Mg	Mg（pure Mg)(coating)	degradable metals	PEO/HT-treated（plasma electrolytic oxidation and hydrothermal treatment）
125	magnesium	Mg	Mg（pure Mg)(coating)	degradable metals	Calcium-Phosphate-Coated
126	magnesium	Mg	Mg alloy(coating)	negative control	Microarc oxidation coatings
127	U-M/ CPS10 /CPS20 plate samples(uncoated magnesium, 10 μm coated and 20 μm coated magnesium samples)	Mg	Mg alloy(coating)	negative control	MAO coatings
129	Mg-Zn-Ca alloy	Mg	Mg alloy(coating)	degradable metals	HT-coating
130	Zn-0.05Mg/pure Zn	Zn	Zn alloy(Physical modification)	degradable metals	indirect extrusion ,heat treated
				negative control
133	Zn-5Mg composite	Zn+Mg	Zn(pure Zn) (composite)	degradable metals	/
134	Zn-0.4Li alloy	Zn	Zn alloy	degradable metals	/
	Zn-0.4Li alloy	Zn	Zn alloy	Non-degradable metals-Ti	/
135	Mg	Mg	Mg（pure Mg)	negative control	/
136	Mg-6%Zn-15%Ca3(PO4)2.	Mg	Mg（pure Mg) composite	negative control	/
137	AZ31 magnesium alloy	Mg	Mg alloy(coating)	degradable metals	MgF2 coating
138	Magnesium- Gadolinium alloy:Mg–10Gd / Mg–5Gd	Mg	Mg alloy(Physical modification)	Degradable polymers:PEEK	manufactured from extruded rod
				Non-degradable metals-Ti
139	ZC21 alloy/ZSr41 alloy	Mg	Mg alloy(Physical modification)	degradable metals	melting, casting, extrusion and drawing
140	Mg-Zn-Gd	Mg	Mg alloy(coating)	Non-degradable metals-Ti	extrusion method and Ca−P surface modification
				negative control
	Ca-P-Mg	Mg	Mg alloy(coating)	negative control	extrusion method and Ca−P surface modification
142	Mg-Zn-Ca alloy	Mg	Mg alloy(coating)	Other materials（ autologous bone）	MAO coatings
143	Mg-alloy	Mg	Mg alloy(coating)	negative control	MAO coating/hydrothermal duplex
144	ZK60 alloy	Mg	Mg alloy(coating)	Other materials（medical-grade calcium sulfate pellets ）	MAO coatings
145	magnesium	Mg	Mg（pure Mg composite)	Non-degradable metals-stainless-steel	/
146	Zn0.8Li0.1Sr	Zn	Zn alloy(Physical modification)	Non-degradable metals-Ti	extrusion
147	Zn0.8Li0.1Ca alloy	Zn	Zn alloy(Physical modification)	Non-degradable metals-Ti	extrusion,polished
148	Mg	Mg	Mg（pure Mg)(Physical modification)	blank control	polished, acid etched
149	Zn-Sr / Zn-Mg	Zn	Zn alloy(Physical modification)	blank control（drill？implant×）	hotrolled or extruded
				degradable metals
150	magnesium alloy AZ31	Mg	Mg alloy(coating)	negative control	MAO coatings
151	porous pure Zn /porous Zn alloy/porous Ca-P coated Zn alloy	Zn	Zn alloy(coating)	degradable metals	Ca-P coating
				Non-degradable metals-Ti
153	Mg alloy	Mg	Mg alloy(coating)	degradable metals	AO-coating（anodizing coating (AO)）
					AO-SA-coating （silane coating (SA) and chitosan coating (CS) coating）
					AO-SA-CS-coating
154	Mg–1.0Ca–0.5Sr alloy	Mg	Mg alloy	Degradable polymers:PLLA	/
				blank control（ drill？implant×）
155	magnesium alloys MgCa0.8/ZEK100/LANd442/ LAE442	Mg	Mg alloy(Physical modification)	Non-degradable metals-Ti	extrusion
156	Mg screw with HA/Mg screw with a composite BMP-2/HA)	Mg	Mg (composite)	degradable metals	/
157	MgCa0.8.	Mg	Mg alloy(Physical modification	Non-degradable metals-stainless-steel	made from extrusion rods
158	MgCa0.8.	Mg	Mg alloy(Physical modification)	Non-degradable metals-stainless-steel	made from extrusion rods
159	ZX50 Mg-based	Mg	Mg alloy(coating)	degradable metals	MAO coatings
160	ZEK100 magnesium alloy	Mg	Mg alloy(coating)	degradable metals	multilayered coatings carrying sodium alginate (ALG), chitosan (CHI) and mechano-growth factor (MGF) on fluoride-pretreated
161	Mag alloy(Mg-0.1Ga;Mg-0.1Sr;Mg-0.1Ga-0.1Sr )	Mg	Mg alloy(Physical modification)	Non-degradable metals-Ti	mechanically ground , induction melting*(未使用植入物，文章称“空白组”和“阳性对照组”，与其他组比较新骨形成
				degradable metals
				negative control
162	Mg alloy JDBM	Mg	Mg alloy(coating)	Non-degradable metals-stainless-steel	brushite coating （Ca-P coating ）
163	Mg5Ca /Mg5Ca1Zn	Mg	Mg alloy	Non-degradable metals-Ti	/
164	Mg-6Zn alloy	Mg	Mg alloy(Physical modification)	negative control	solid solution treatment ,hot extruded
165	Pure Mg /AZ31	Mg	Mg alloy(Physical modification)	degradable metals	stress-relief heat treatment
				Non-degradable metals-stainless-steel
				negative control
167	magnesium alloys ZEK100 / AX30	Mg	Mg alloy(Physical modification)	negative control	direct extrusion
169	Mg cannulated screw(inject with BMP-2 or gelatin hydrogen or both)	Mg	Mg alloy (composite)	degradable metals	/
170	Mg cannulated screw (non-filled screw)	Mg	Mg alloy (composite)	degradable metals	/
171	Mg	Mg	Mg（pure Mg)(coating)	degradable metals	PCL coating
172	Mg(Ca de- position, (b) Ca and Ce deposition, (c) Ca + HT, and (d) Ce + HT.	Mg	Mg（pure Mg) composite	degradable metals	Ce electrodeposition and hyaluronic acid-coated
173	magnesium alloy	Mg	Mg alloy(coating)	Other materials（TCP: tricalcium phosphate）	MgF2 coating
175	Mg-Zn-Mn	Mg	Mg alloy(Physical modification)	degradable metals	extrusion,polished
176	ZX50/WZ21	Mg	Mg alloy(Physical modification)	negative control	polished
177	ZX50/WZ21	Mg	Mg alloy(Physical modification)	degradable metals	polished
178	Fe–10Mn–1Pd /Fe–21Mn–0.7C–1Pd	Fe	Fe alloy (Physical modification)	degradable metals	heat treatment
179	magnesium alloy （三种镁合金材料的比较）	Mg	Mg alloy(Physical modification)	degradable metals	extrusion
180	Mg-5wt%Ca-1wt%Zn	Mg	Mg alloy	Non-degradable metals-Ti	/
181	Mge1Ca alloy	Mg	Mg alloy(Physical modification)	Non-degradable metals-Ti	hot extrusion ,hot rolled
182	Mg alloy	Mg	Mg alloy(coating)	degradable metals	hydroxyapatite-coated
183	magnesium alloy pin (Mg-Y-Nd-HRE)	Mg	Mg alloy	Degradable polymers:self-reinforced copolymeric	/
184	magnesium alloy	Mg	Mg alloy (composite)	degradable metals	/
185	Mg alloy AZ91	Mg	Mg alloy(Physical modification)	Degradable polymers:PLA	Anodizing,polish
186	Mg10Gd	Mg	Mg alloy(Physical modification)	negative control	mould direct chill casting,hot extruded indirectly, T4 heat treatment
187	mg alloy Mg–Nd–Zn–Zr (JDBM)	Mg	Mg alloy(coating)	Non-degradable metals-Ti	Ca-P coating
188	WE43	Mg	Mg alloy(coating)	degradable metals	anodization
189	ZX50/WZ21	Mg	Mg alloy(Physical modification)	negative control	polished, dry-machined with clean tools
190	ZK60	Mg	Mg alloy(coating)	Degradable polymers:PLLA	MAO coatings
191	Zn–2Cu alloy	Zn	Zn alloy(Physical modification)	Non-degradable metals-Ti	polished,extrusion
				negative control
192	magnesium–zirconium alloys( Mg–5Zr /Mg–Zr–2Sr)	Mg	Mg alloy(Physical modification)	negative control	electrical discharge machining (EDM)
193	AZ91 magnesium	Mg	Mg alloy(coating)	degradable metals	merwinite/PEO coating
196	WE43	Mg	Mg alloy(coating)	degradable metals	plasma electrolytic oxidation (PEO) coating
197	magnesium	Mg	Mg alloy(coating)	Non-degradable metals-Ti	plasmaelectrolytically coating
198	magnesium	Mg	Mg alloy(coating)	Non-degradable metals-Ti	plasmaelectrolytically coating
				degradable metals
199	Mg-0.5Ca-xZr	Mg	Mg alloy	degradable metals	/
201	AZ31B Mg alloy	Mg	Mg alloy(coating)	Non-degradable metals-Ti	fluorine coating
				degradable metals
202	Mg alloy AZ31B	Mg	Mg alloy(coating)	Non-degradable metals-Ti	Si-containing coating
				Degradable polymers:PLLA
203	W4-magnesium interference screw	Mg	Mg alloy(coating)	Degradable polymers:PLLA	PEO-coatings with calcium phosphates
				Non-degradable metals-Ti
204	Mg–1Sr alloy/pure Mg	Mg	Mg alloy(Physical modification)	degradable metals	melting, casting, rolling, and heat treatment
				sham control
205	Mg–Ca–Si	Mg	Mg alloy(Physical modification)	Non-degradable metals-irconium	hot plastic deformation , Si chenriment thermo-heat treatment
207	zinc alloy	Zn	Zn alloy(Physical modification)	Degradable polymers:PLLA	extrusion
				Non-degradable metals-Ti
210	Mg–Mn–Zn	Mg	Mg alloy(coating)	degradable metals	CaP coating
211	Zn-0.4Fe/ Zn-0.4Cu / Zn-2.0Ag/ Zn-0.8Mg / Zn-0.8Ca / Zn-0.1Sr / Zn-0.4Li / Zn-0.1Mn	Zn	Zn alloy(Physical modification)	degradable metals	hot extruded
212	Mg alloy (AZ31)	Mg	Mg alloy(coating)	Degradable polymers:PLLA	CaP coating
213	Mg-1Ag-1Y	Mg	Mg alloy(Physical modification)	Non-degradable metals-stainless-steel	hot extrusion
				degradable metals
217	Mg Alloy	Mg	Mg alloy(coating)	degradable metals	Hydroxyapatite-Coated
219	Mg-10Gd /Mg-2Ag	Mg	Mg alloy(Physical modification)	degradable metals	heat treatment,extrusion,polish,etched in picric acid solution
220	Mg alloy	Mg	Mg alloy	Non-degradable metals-Ti	/
222	zinc alloy	Zn	Zn alloy composite	degradable metals	/
223	AZ91 magnesium alloy	Mg	Mg alloy(coating)	degradable metals	nanostructured bredigite (Ca7MgSi4O16) coating
227	Fe30Mn	Fe	Fe alloy (Physical modification)	Non-degradable metals-stainless-steel	extruded with 60% cold-work
228	FeMnSiCa /FeMnSi	Fe	Fe alloy (Physical modification)	Non-degradable metals-stainless-steel	solution treated
230	Mg	Mg	Mg（pure Mg)(Physical modification)	blank control（ drill？implant×）	extrusion
231	AZ31B magnesium alloy	Mg	Mg alloy(coating)	degradable metals	CaP coating
234	High purity magnesium	Mg	Mg（pure Mg)(Physical modification)	degradable metals	with threads
235	Pure magnesium MAO	Mg	Mg（pure Mg) composite	degradable metals	MAO-silane Eucommia ulmoides extract chlorogenic acid
236	Mg	Mg	Mg alloy(Physical modification)	Non-degradable metals-Ti	Strip internal fixing plate/sheet perforated plate
237	Mg alloy ZK60	Mg	Mg alloy	blank control	/
238	ZK60 Magnesium Alloy	Mg	Mg alloy(coating)	negative control	Ca-P coated magnesium alloy stent loaded sustained release microspheres
239	Mg alloy	Mg	Mg alloy(coating)	degradable metals	Calcium phosphate coating
					Calcium phosphorus silver coating
240	Mg alloy	Mg	Mg alloy(coating)	degradable metals	Calcium phosphorus silver coating
					Calcium phosphate coating
241	Mg-Zn alloy	Mg	Mg alloy(Physical modification)	Non-degradable metals-stainless-steel	hot extrusion
243	Magnesium-zinc alloy	Mg	Mg alloy	Non-degradable metals-stainless-steel	/
244	Mg-Sr alloy	Mg	Mg alloy	Other materials（ Mineralized collagen membrane）	/
				negative control
245	pure Mg	Mg	Mg（pure Mg)	Non-degradable metals-Ti	/
246	Mg-Zn alloy	Mg	Mg alloy(coating)	Degradable polymers:Poly (lactic acid)	Calcium hydrogen phosphate dihydrate coating
				degradable metals
247	Mg-1.5Sr alloy	Mg	Mg alloy	degradable metals	/
249	Mg-Nd-Zn-Zr	Mg	Mg alloy(coating)	degradable metals	Calcium phosphate coating
250	AZ31 magnesium alloy	Mg	Mg alloy(coating)	degradable metals	MAO coatings
				negative control
251	Zn alloy	Zn	Zn alloy	Non-degradable metals-Ti	/
252	Mg alloy	Mg	Mg alloy	Non-degradable metals-Ti	/
253	Calcium magnesium alloy	Mg	Mg alloy(coating)	degradable metals	chitosan-coating
254	Mg-Zn-Ca	Mg	Mg alloy(coating)	degradable metals	MAO coatings
				Other materials（ autologous bone）
256	Mg	Mg	Mg (coating)	degradable metals	Fe/Zn coatings
257	consisted with Mg and Ti	Mg	Mg alloy (composite)	Non-degradable metals-Ti	/
258	HF-treated magnesium-reinforced collagen membrane	Mg	Mg alloy (composite)	negative control	hydrofluoric acid (HF) treatment
				Other materials（porcine collagen membrane+untreated Mg mesh/collagen membrane）
259	Mg	Mg	Mg alloy (composite)	Other materials（autologous bone graft）	/
260	Mg	Mg	Mg（pure Mg)	Non-degradable metals-stainless-steel	/
261	Mg	Mg	Mg（pure Mg)	Other materials（ bone autograft）	/
262	Fe	Fe	Fe alloy (coating)	Other materials（calcium phosphate cement/composites of collagen and silica）	strontium functionalized iron foam
					the bisphosphonate zolendronic acid coating
263	Zn	Zn	Zn(pure Zn)	Non-degradable metals-Ti	/
				degradable metals
265	bioabsorbable iron	Fe	Fe (pure )	Degradable polymers: polymer	/
266	Mg	Mg	Mg（pure Mg)(Physical modification)	Non-degradable metals-Ti	As-extruded
		Mg	Mg（pure Mg)(Physical modification)	Non-degradable metals-Ti	As-extruded
267	Mg60Zn35Ca5 BMGC	Mg	Mg alloy(Physical modification)	Non-degradable metals-Ti	polished
				Degradable polymers:PLA
268	Fe	Fe	Fe alloy (coating)	Other materials（calcium phosphate cement/composites of collagen and silica）	the bisphosphonate zolendronic acid coating
					strontium coating
271	Magnesium	Mg	Mg alloy	negative control	/
	Magnesium	Mg	Mg alloy	negative control	/
272	Magnesium	Mg	Mg alloy	Non-degradable metals-Ti	3D-printing machine
273	Magnesium	Mg	Mg alloy(coating)	Degradable polymers:PLLA	MAO coatings
285	Mg alloy		Mg alloy	degradable metal
286	Magnesium alloy		Magnesium alloy	blank control (no drilling, no implantation)
287	Magnesium(composite)		Magnesium(composite)	Negative control (drilled, not implanted)
288	Mg alloy		Mg alloy	non-degradable metal(ti)
289	pure Mg		pure Mg	non-degradable metal(ti)
290	Mg alloy		Mg alloy	ß-TCP
291	Mg alloy(tantalum/poly(ether imide) coatings)		Mg alloy(tantalum/poly(ether imide) coatings)	degradable metal
292	Mg alloy(anodized plus coating)		Mg alloy(anodized plus coating)	degradable metal
293	Mg alloy		Mg alloy	Negative control (drilled, not implanted)
294	Mg alloy		Mg alloy	non-degradable metal
295	Mg alloy(Calcium phosphate coating)		Mg alloy(Calcium phosphate coating)	degradable metal
296	pure Mg		pure Mg	not reported
297	pure Mg		pure Mg	autologous iliac bone grafts
298	Mg alloy(HF)		Mg alloy(HF)	degradable metal
299	Mg alloy（LBL-coating）		Mg alloy（LBL-coating）	degradable metal
300	Mg alloy		Mg alloy	non-degradable metal(ti)
301	Mg alloy		Mg alloy	Negative control (drilled, not implanted)
302	Mg alloy		Mg alloy	Negative control (drilled, not implanted)
303	Mg alloy(PIII-treated-TiO 2/Mg 2TiO 4 layer)		Mg alloy(PIII-treated-TiO 2/Mg 2TiO 4 layer)	non-degradable metal(ti)
				degradable metal
304	Magnesium(composite)		Magnesium(composite)	not reported
305	Mg alloy		Mg alloy	degradable metal
306	Mg alloy		Mg alloy	non-degradable metal(ti)
				polymericPLA
				Negative control (drilled, not implanted)
				degradable metal
307	Mg alloy		Mg alloy	Negative control (drilled, not implanted)
308	Mg alloy( Collagen type- I (Coll-I))		Mg alloy( Collagen type- I (Coll-I))	degradable metal
				Negative control (drilled, not implanted)
309	Mg alloyanostructured akermanite/PEO coating()		Mg alloyanostructured akermanite/PEO coating()	degradable metal
310	Mg alloy(Ca–PMgF2;MgF2)		Mg alloy(Ca–PMgF2;MgF2)	degradable metal
311	Mg alloy		Mg alloy	non-degradable metal(ti)
312	Mg alloy(Silk fibroin film-coating)		Mg alloy(Silk fibroin film-coating)	degradable metal
313	Mg alloy		Mg alloy	polymericPLA
314	Mg alloy		Mg alloy	non-degradable metal(ti)
315	Mg alloy（MAO）		Mg alloy（MAO）	degradable metal
316	Mg alloy		Mg alloy	degradable metal
317	Mg alloy(MgF2 coating)		Mg alloy(MgF2 coating)	degradable metal
318	Zn alloy(ZrO2 nanofilm)		Zn alloy(ZrO2 nanofilm)	degradable metal
319	Mg alloy		Mg alloy	degradable metal
320	Mg alloy		Mg alloy	degradable metal
321	Mg alloy(HA nanorod/pore-sealed MgO bilayer)		Mg alloy(HA nanorod/pore-sealed MgO bilayer)	degradable metal
322	Mg alloy		Mg alloy	Negative control (drilled, not implanted)
				degradable metal
324	Mg alloy(HA/GO/Mg（OH）2)		Mg alloy(HA/GO/Mg（OH）2)	degradable metal
325	Mg alloy		Mg alloy	Negative control (drilled, not implanted)
				non-degradable metal(ti)
326	Mg alloy		Mg alloy	degradable metal
327	Mg alloy(composite)		Mg alloy(composite)	mineralized collagen

## Sheet: Mg
							ID
ID							285	Mg alloy	degradable metal
1	Asgari, M.2019	Mg alloy	Mg	Mg alloy(coating)	negative control		286	Magnesium alloy	blank control (no drilling, no implantation)
2	Bodelón, O. G.2015	AZ31 alloy	Mg	Mg alloy(coating)	blank control		287	Magnesium(composite)	Negative control (drilled, not implanted)
4	Byun, S. H.2017	magnesium mesh	Mg	Mg（pure Mg)(coating)	negative control		288	Mg alloy	non-degradable metal(ti)
5	Byun, Soo-Hwan 2020	WE43	Mg	Mg alloy(Physical modification)	Non-degradable metals-Ti		289	pure Mg	non-degradable metal(ti)
8	Celarek, A. 2012	Mg alloy/bulk amorphous Mg	Mg	Mg alloy	Degradable polymers:polyhydroxybutyrate *		290	Mg alloy	ß-TCP
9	Charyeva, O. 2015	W4 alloy/Mg–HA	Mg	Mg alloy (composite)	degradable metals		291	Mg alloy(tantalum/poly(ether imide) coatings)	degradable metal
11	Chaya, Amy 2015	magnesium	Mg	Mg（pure Mg)	Non-degradable metals-Ti		292	Mg alloy(anodized plus coating)	degradable metal
12	Chen, Junxiu 2019	Mg69Zn27Ca4	Mg	Mg alloy	Other materials（TCP: tricalcium phosphate）		293	Mg alloy	Negative control (drilled, not implanted)
13	Chen, Yangmei 2020	P-Mg/AT-Mg / AO-HT-Mg	Mg	Mg（pure Mg)(coating)	degradable metals		294	Mg alloy	non-degradable metal
14	Chen, Y. 2018	Mg-PLGA@HA&DBM,/PLGA@HA&DBM Mg-PLGA@HA,/PLGA@HA	Mg	Mg alloy (composite)	negative control		295	Mg alloy(Calcium phosphate coating)	degradable metal
15	Chen, Y. T. 2020	ZK50-H	Mg	Mg alloy(Physical modification)	Non-degradable metals-Ti		296	pure Mg	not reported
16	Cheng, P. 2016	high purity magnesium （HP-Mg)	Mg	Mg（pure Mg)	Non-degradable metals-Ti		297	pure Mg	autologous iliac bone grafts
18	Cheng, Xueliang 2021	Magnesium alloy	Mg	Mg alloy	Non-degradable metals-Ti		298	Mg alloy(HF)	degradable metal
19	Cho, S. Y. 2013	Mg-Ca-Zn alloy	Mg	Mg alloy	Degradable polymers:SR-PLLA		299	Mg alloy（LBL-coating）	degradable metal
20	Chou, D. T. 2019	WZ42	Mg	Mg alloy(Physical modification)	Non-degradable metals-Ti		300	Mg alloy	non-degradable metal(ti)
21	Bracht, K. 2013	magnesium alloy LAE 442	Mg	Mg alloy(Physical modification)	degradable metals		301	Mg alloy	Negative control (drilled, not implanted)
23	Chow, D. H. K.2021	pure Mg	Mg	Mg（pure Mg)(Physical modification)	Non-degradable metals-stainless-steel		302	Mg alloy	Negative control (drilled, not implanted)
24	Chu, Wenxiang 2020	Mg group	Mg	Mg alloy	negative control		303	Mg alloy(PIII-treated-TiO 2/Mg 2TiO 4 layer)	non-degradable metal(ti)
25	Cipriano, A. F. 2017	ZSr41 pins	Mg	Mg alloy(Physical modification)	negative control				degradable metal
27	Diekmann, J. 2016	MgYREZr	Mg	Mg alloy(Physical modification)	Non-degradable metals-Ti		304	Magnesium(composite)	not reported
28	Dong, Jiahui 2018	Mg-Sr alloy	Mg	Mg alloy(Physical modification)	degradable metals		305	Mg alloy	degradable metal
29	Duan, H. 2020	BGC/BGC-Mg / Mg scaffolds(Mg alloy (composite): PCL modified(PCL表面改性的镁合金)+生物玻璃磷酸镁骨水泥)	Mg	Mg alloy (composite)	negative control		306	Mg alloy	non-degradable metal(ti)
30	Ezechieli, M. 2014	MgYREZr	Mg	Mg alloy	Non-degradable metals-Ti				polymericPLA
31	Fu, Yang-Mu 2019	BMP-2 compounded with porous ZK60 magnesium alloy Bio-Transfix nail group /porous ZK60 magnesium alloy BioTransfix nail group	Mg	Mg alloy (composite)	degradable metals				Negative control (drilled, not implanted)
32	Gabbai-Armelin, P. R. 2019	bioglass/collagen/magnesium (BG/Col/Mg)	Mg	Mg (composite)	Other materials((Bioglass (BG); (II) bioglass / collagen; (III) bioglass / magnesium				degradable metal
33	Grau, Michael 2018	Magnesium	Mg	Mg（pure Mg)(coating)	negative control		307	Mg alloy	Negative control (drilled, not implanted)
35	Grün, N. G. 2018	ZX00	Mg	Mg alloy(Physical modification)	negative control		308	Mg alloy( Collagen type- I (Coll-I))	degradable metal
		ZX00	Mg	Mg alloy(Physical modification)	Non-degradable metals-Ti				Negative control (drilled, not implanted)
38	Guo, Y. 2019	CS-Mg membrane	Mg	Mg alloy(coating)	Other materials（Heal-All membrane.）		309	Mg alloyanostructured akermanite/PEO coating()	degradable metal
39	Han, Hyung-Seop 2012	Mg-Ca alloy （5-10 wt% Ca）	Mg	Mg alloy(Physical modification)	Other materials（orautograft）		310	Mg alloy(Ca–PMgF2;MgF2)	degradable metal
40	Han, J. 2016	the as-cast alloy/as-extruded alloy(Mg-Sr alloy)	Mg	Mg alloy(coating)	degradable metals		311	Mg alloy	non-degradable metal(ti)
41	Han, P. 2015	High-purity magnesium(HP Mg)	Mg	Mg（pure Mg)(Physical modification)	Degradable polymers:PLLA		312	Mg alloy(Silk fibroin film-coating)	degradable metal
44	He, Wei 2021	Mg	Mg	Mg（pure Mg)	Non-degradable metals-Ti		313	Mg alloy	polymericPLA
45	Helmholz, Heike 2019	Mg–2Ag	Mg	Mg alloy(Physical modification)	Non-degradable metals-stainless-steel		314	Mg alloy	non-degradable metal(ti)
47	Holweg, P.2020	Mg alloy	Mg	Mg alloy	degradable metals
48	Hou, Peng 2016	Mg	Mg	Mg（pure Mg)	Non-degradable metals-Ti		315	Mg alloy（MAO）	degradable metal
49	Huang, Shibo 2020	high-purity weight-bearing magnesium	Mg	Mg（pure Mg)(Physical modification)	blank control		316	Mg alloy	degradable metal
50	Iglesias, C. 2015	AZ31 alloy	Mg	Mg alloy(coating)	degradable metals		317	Mg alloy(MgF2 coating)	degradable metal
51	Imwinkelried, T. 2020	magnesium	Mg	Mg alloy(coating)	Non-degradable metals-Ti		318	Zn alloy(ZrO2 nanofilm)	degradable metal
		magnesium	Mg	Mg alloy(coating)	Non-degradable metals-Ti		319	Mg alloy	degradable metal
52	Jähn, K. 2016	Mg2Ag	Mg	Mg alloy(Physical modification)	Non-degradable metals-stainless-steel		320	Mg alloy	degradable metal
		Mg3Ag	Mg	Mg alloy(Physical modification)	Non-degradable metals-stainless-steel		321	Mg alloy(HA nanorod/pore-sealed MgO bilayer)	degradable metal
53	Jerbić Radetić, A. T. 2021	Cerabone®/Cerabone® with autologous bone/ Cerabone® with magnesium/ OsteoBiol®	Mg	Mg alloy (composite)	Other materials（collagen membrane ）		322	Mg alloy	Negative control (drilled, not implanted)
56	Kawamura, Naohiko 2020	Mg alloy (MgA)	Mg	Mg alloy(Physical modification)	Degradable polymers:PLA				degradable metal
57	Kaya, A. Arslan 2008	Mg	Mg	Mg alloy(Physical modification)	degradable metals		324	Mg alloy(HA/GO/Mg（OH）2)	degradable metal
		AZ37 Mg alloy	Mg	Mg alloy(Physical modification)	Non-degradable metals-Ti		325	Mg alloy	Negative control (drilled, not implanted)
58	Kim, B. J. 2018	biodegradable magnesium alloy mixed with calcium and zinc	Mg	Mg alloy	Other materials（polymeric mixture ）				non-degradable metal(ti)
59	Kim, Sae-Mi 2014	Mg	Mg	Mg（pure Mg)(coating)	degradable metals		326	Mg alloy	degradable metal
		Mg	Mg	Mg（pure Mg)(coating)	degradable metals		327	Mg alloy(composite)	mineralized collagen
60	Kong, X. 2018	Mg-Nd-Zn-Zr alloy(JDBM）/ JDBM-DCPD	Mg	Mg alloy(coating)	Degradable polymers:PLA
62	Lai, Y. 2019	PT/PT5M/PT10M/PT14M(PTM:PLGA/TCP/Mg;PT: PLGA/TCP )	Mg	Mg (composite)	negative control
		PT15M	Mg	Mg (composite)	Other materials（degradable polymers)
63	Lalk, Mareike 2013	MgF2 sponges/CaP sponges	Mg	Mg alloy(coating)	negative control
64	Levorova, J. 2018	Mg-4Y-3RE-Zr alloy	Mg	Mg alloy(Physical modification)	Non-degradable metals-Ti
65	Li, D. 2019	Mg	Mg	Mg	Non-degradable metals-stainless-steel
66	Li, G. 2018	Mg/CaP or Mg/ZA/CaP	Mg	Mg alloy (composite)	degradable metals
67	Li, Yixuan 2019	PLA coated Mg (noted as mMg-P+PLA)/ fluoride treatment and PLA coated Mg (noted as mMg-F+PLA).	Mg	Mg（pure Mg)(coating)	degradable metals
68	Li, Zhen 2017	Mg-Zn-Zr alloy	Mg	Mg alloy(coating)	degradable metals
69	Lin, Z. 2019	PIII treated ZK60	Mg	Mg alloy(coating)	degradable metals
70	Liu, Jianing 2019	as-castβ-phased Mg-30wt.%Sc alloy	Mg	Mg alloy(Physical modification)	degradable metals
71	Liu, Peng 2021	DM-HAP/ALG-CS/GO	Mg	Mg alloy (composite)	Other materials（ degradable polymers）
72	Liu, Wei 2019	AZ91 magnesium alloys（MAO）	Mg	Mg alloy(coating)	degradable metals
73	Liu, Yang 2021	Mg6Sn5Zn and Mg6Sn5Zn0.3Na	Mg	Mg alloy(Physical modification)	negative control
74	Lu, X. Z. 2020	Mg alloy	Mg	Mg alloy (composite)	negative control
76	Marukawa, E. 2016	magnesium alloys（WE43）	Mg	Mg alloy(coating)	Other materials（PLLA ）
78	Miao, Hongwei 2019	Mg-2.0Zn-1.0Gd alloy	Mg	Mg alloy(Physical modification)	degradable metals
81	Naujokat, H. 2020		Mg	Mg alloy(coating)
82	Naujokat, H. 2017	Mg	Mg	Mg alloy(Physical modification)	Non-degradable metals-Ti
83	Neacsu, P. 2017	Mg-1Ca-0.2Mn-0.6Zr alloy	Mg	Mg alloy(coating)	degradable metals
84	Niu, Jialin 2016	Mg-Nd-Zn-Zr alloy	Mg	Mg alloy(coating)	Non-degradable metals-stainless-steel
85	Noviana, D. 2016	Mg	Mg	Mg（pure Mg)	negative control
86	Peng, Wei 2019	Ca–P-coated Mg membrane	Mg	Mg（pure Mg)(coating)	degradable metals
87	Perumal, G. 2020	AZ31 magnesium	Mg	Mg alloy(coating)	degradable metals
89	Rahmati, Maryam 2021	Mg alloy（Mg-0.45wt%Zn-0.45wt%Ca) ）	Mg	Mg alloy(Physical modification)	negative control
90	Razavi, Mehdi 2020	magnesium-aluminum-zinc alloy (AZ91)	Mg	Mg alloy(coating)	degradable metals
91	Rössig, C. 2015	LAE442 magnesium-based	Mg	Mg alloy(Physical modification)	Non-degradable metals-stainless-steel
92	Schaller, B. 2018	Mg	Mg	Mg alloy(coating)	Other materials（degradable polymers)
93	Schaller, B.2017	magnesium	Mg	Mg alloy(coating)	Non-degradable metals-Ti
97	Smith, M. R. 2012	AZ31 Mg alloy	Mg	Mg alloy(coating)	negative control
98	Song, M. H. 2019	Mg-Ca-Zn alloys	Mg	Mg alloy(coating)	degradable metals
99	Tian, Jinhuan 2023	Mg alloy AZ91	Mg	Mg alloy(coating)	degradable metals
101	Tian, L. 2018	Mg	Mg	Mg alloy (composite)	Non-degradable metals-Ti
102	Torkian, A. 2021	WE43 magnesium alloy	Mg	Mg alloy(Physical modification)	degradable metals
103	Torroni, A.2021	(WE43 / WE43-T5 )Mg alloys	Mg	Mg alloy(Physical modification)	Non-degradable metals-Ti
104	Torroni, A. 2017	WE43 Magnesium alloy(as cast)	Mg	Mg alloy(Physical modification)	degradable metals
105	Torroni, A. 2018	WE43 Mg-alloys (T-5)	Mg	Mg alloy(Physical modification)	degradable metals
106	Ullmann, B. 2014	magnesium-based alloy LAE442:type 2: extrusion from 120 to 30 mm at 350 ℃; type 3: first extrusion from 120 to 30 mm at 350 , second extrusion from 30 to 10 mm at 350 ℃; type 4: extrusion from 120 to 9 mm at 350℃; after obtaining the implant’s final size, four longitudinal notches at the proximal end and three transverse notches in the middle of the implant were produced using a 22-gauge needle	Mg	Mg alloy(Physical modification)	degradable metals
109	Wang, Cheng-Yue 2018	Mg alloy	Mg	Mg alloy(coating)	Other materials（ degradable polymers）
110	Wang, Haijian 2021	Mg alloy(Mg-RE)	Mg	Mg alloy(Physical modification)	Non-degradable metals-Ti
111	Wang, Jie 2021	pure Mg	Mg	Mg alloy(coating)	negative control
112	Wang, Wei 2020	Mg /Mg-Nd-Zn-Zr alloy	Mg	Mg alloy(coating)	degradable metals
		Mg /Mg-Nd-Zn-Zr alloy	Mg	Mg alloy(coating)	negative control
113	Wang, W. 2019	Mg-Sr alloy	Mg	Mg alloy(coating)	Other materials（autologous morselized bone）
114	Wang, Yansong 2019	Mg-3Zn-0.5Zr-0.5Sr	Mg	Mg alloy(coating)	degradable metals
115	Wang, Z. 2020		Mg	Mg alloy(coating)
119	Willbold, E. 2011	magnesium alloy AZ31	Mg	Mg alloy(Physical modification)	Non-degradable metals-Ti
120	Witte, F. 2006	magnesium alloy AZ91	Mg	Mg alloy	Other materials（ human cancellous bone）
121	Witte, F. 2007	magnesium alloy AZ91D	Mg	Mg alloy(Physical modification)	Other materials（ autologous bone）
123	Wong, Hoi Man 2013	magnesium	Mg	Mg alloy(coating)	degradable metals
124	Wu, Shuang 2019	magnesium	Mg	Mg（pure Mg)(coating)	degradable metals
125	Wu, Shuang 2021	magnesium	Mg	Mg（pure Mg)(coating)	degradable metals
126	Wu, Y. 2019	magnesium	Mg	Mg alloy(coating)	negative control
127	Wu, Y. F. 2017	U-M/ CPS10 /CPS20 plate samples(uncoated magnesium, 10 μm coated and 20 μm coated magnesium samples)	Mg	Mg alloy(coating)	negative control
129	Xi, Zheng 2020	Mg-Zn-Ca alloy	Mg	Mg alloy(coating)	degradable metals
135	Ye, Li 2021	Mg	Mg	Mg（pure Mg)	negative control
136	Yu, Kun 2013	Mg-6%Zn-15%Ca3(PO4)2.	Mg	Mg（pure Mg) composite	negative control
137	Yu, Weilin 2017	AZ31 magnesium alloy	Mg	Mg alloy(coating)	degradable metals
138	Zeller-Plumhoff, Berit 2020	Magnesium- Gadolinium alloy:Mg–10Gd / Mg–5Gd	Mg	Mg alloy(Physical modification)	Degradable polymers:PEEK
139	Zhang, Chaoxing 2020	ZC21 alloy/ZSr41 alloy	Mg	Mg alloy(Physical modification)	degradable metals
140	Zhang, Dandan 2020	Mg-Zn-Gd	Mg	Mg alloy(coating)	Non-degradable metals-Ti
		Ca-P-Mg	Mg	Mg alloy(coating)	negative control
142	Zhang, N. 2018	Mg-Zn-Ca alloy	Mg	Mg alloy(coating)	Other materials（ autologous bone）
144	Zhang, Qiang 2013	ZK60 alloy	Mg	Mg alloy(coating)	Other materials（medical-grade calcium sulfate pellets ）
145	Zhang, Y. 2016	magnesium	Mg	Mg（pure Mg composite)	Non-degradable metals-stainless-steel
148	Zhao, D. 2018	Mg	Mg	Mg（pure Mg）(Physical modification)	sham control
150	Zhuang, J. 2016	magnesium alloy AZ31	Mg	Mg alloy(coating)	negative control
153	Bahatibieke, A. 2021	Mg alloy	Mg	Mg alloy(coating)	degradable metals
154	Berglund, I. S. 2016	Mg–1.0Ca–0.5Sr alloy	Mg	Mg alloy	Degradable polymers:PLLA
155	Bondarenko, A. 2014	magnesium alloys MgCa0.8/ZEK100/LANd442/ LAE442	Mg	Mg alloy(Physical modification)	Non-degradable metals-Ti
156	Dang, L. H. N.2019	Mg screw with HA/Mg screw with a composite BMP-2/HA)	Mg	Mg (composite)	degradable metals
157	Erdmann, Nina 2011	MgCa0.8.	Mg	Mg alloy(Physical modification)	Non-degradable metals-stainless-steel
158	Erdmann, N. 2010	MgCa0.8.	Mg	Mg alloy(Physical modification)	Non-degradable metals-stainless-steel
159	Fischerauer, S. F. 2013	ZX50 Mg-based	Mg	Mg alloy(coating)	degradable metals
160	Gao, Hong 2016	ZEK100 magnesium alloy	Mg	Mg alloy(coating)	degradable metals
161	Gao, Z. 2019	Mag alloy(Mg-0.1Ga;Mg-0.1Sr;Mg-0.1Ga-0.1Sr )	Mg	Mg alloy(Physical modification)	Non-degradable metals-Ti（“negative control”
162	Guan, X. 2014	Mg alloy JDBM	Mg	Mg alloy(coating)	Non-degradable metals-stainless-steel
163	Han, H. S. 2020	Mg5Ca /Mg5Ca1Zn	Mg	Mg alloy	Non-degradable metals-Ti
164	Han, P. 2014	Mg-6Zn alloy	Mg	Mg alloy(Physical modification)	negative control*
165	Henderson, S. E. 2014	Pure Mg /AZ31	Mg	Mg alloy(Physical modification)	degradable metals
167	Huehnerschulte, T. A. 2012	magnesium alloys ZEK100 / AX30	Mg	Mg alloy(Physical modification)	negative control*
169	Kim, Seo-Young 2020	Mg cannulated screw(inject with BMP-2 or gelatin hydrogen or both)	Mg	Mg alloy (composite)	degradable metals
170	Kim, Y. K. 2020	Mg cannulated screw (non-filled screw)	Mg	Mg alloy (composite)	degradable metals
171	Kim, Y. K. 2018	Mg	Mg	Mg（pure Mg)(coating)	degradable metals
172	Kim, Yu-Kyoung 2020	Mg(Ca de- position, (b) Ca and Ce deposition, (c) Ca + HT, and (d) Ce + HT.	Mg	Mg（pure Mg) composite	degradable metals
173	Kleer-Reiter, N. 2021	magnesium alloy	Mg	Mg alloy(coating)	Other materials（TCP: tricalcium phosphate）
175	Koo, Y. 2017	Mg-Zn-Mn	Mg	Mg alloy(Physical modification)	degradable metals
176	Kraus, T. 2018	ZX50/WZ21	Mg	Mg alloy(Physical modification)	sham control
177	Kraus, T. 2012	ZX50/WZ21	Mg	Mg alloy(Physical modification)	degradable metals
179	Krause, Annett 2010	magnesium alloy	Mg	Mg alloy(Physical modification)	degradable metals
180	Lee, J. W. 2016	Mg-5wt%Ca-1wt%Zn	Mg	Mg alloy	Non-degradable metals-Ti
181	Li, Z. 2008	Mge1Ca alloy	Mg	Mg alloy(Physical modification)	Non-degradable metals-Ti
182	Lim, H. K. 2017	Mg alloy	Mg	Mg alloy(coating)	degradable metals
183	Lindtner, R. A. 2013	magnesium alloy pin (Mg-Y-Nd-HRE)	Mg	Mg alloy	Degradable polymers:self-reinforced copolymeric
184	M, S. A. 2021	magnesium alloy	Mg	Mg alloy (composite)	degradable metals
185	Merlo, Julieta L. 2021	Mg alloy AZ91	Mg	Mg alloy(Physical modification)	Degradable polymers:PLA
186	Myrissa, A.2017	Mg10Gd	Mg	Mg alloy(Physical modification)	sham control（文章写的sham control，但实际上进行钻孔了）
187	Niu, J. 2013	mg alloy Mg–Nd–Zn–Zr (JDBM)	Mg	Mg alloy(coating)	Non-degradable metals-Ti
188	Oshibe, N. 2019	WE43	Mg	Mg alloy(coating)	degradable metals
189	Pichler, Karin 2014	ZX50/WZ21	Mg	Mg alloy(Physical modification)	negative control
190	Qi, Z. R. 2014	ZK60	Mg	Mg alloy(coating)	Degradable polymers:PLLA
192	Ragamouni, S. 2013	magnesium–zirconium alloys( Mg–5Zr /Mg–Zr–2Sr)	Mg	Mg alloy(Physical modification)	negative control
193	Razavi, M. 2015	AZ91 magnesium	Mg	Mg alloy(coating)	degradable metals
196	Rendenbach, C.2021	WE43	Mg	Mg alloy(coating)	degradable metals
197	Schaller, B.2016	magnesium	Mg	Mg alloy(coating)	Non-degradable metals-Ti
198	Schaller, B.2016	magnesium	Mg	Mg alloy(coating)	Non-degradable metals-Ti
199	Sindilar, Eusebiu-Viorel 2021	Mg-0.5Ca-xZr	Mg	Mg alloy	degradable metals
201	Sun, W. 2016	AZ31B Mg alloy	Mg	Mg alloy(coating)	Non-degradable metals-Ti
202	Tan, L. 2014	Mg alloy AZ31B	Mg	Mg alloy(coating)	Non-degradable metals-Ti
203	Thormann, U.2015	W4-magnesium interference screw	Mg	Mg alloy(coating)	Degradable polymers:PLLA
204	Tie, D. 2016	Mg–1Sr alloy/pure Mg	Mg	Mg alloy(Physical modification)	degradable metals
205	Trinca, Lucia Carmen 2015	Mg–Ca–Si	Mg	Mg alloy(Physical modification)	Non-degradable metals-irconium
210	Xu, L.2009	Mg–Mn–Zn	Mg	Mg alloy(coating)	degradable metals
212	Yang, J. X.2012	Mg alloy (AZ31)	Mg	Mg alloy(coating)	Degradable polymers:PLLA
213	Yu, K. 2018	Mg-1Ag-1Y	Mg	Mg alloy(Physical modification)	Non-degradable metals-stainless-steel
217	Husak, Yevheniia 2018	Mg Alloy	Mg	Mg alloy(coating)	degradable metals
219	Marco, I. 2017	Mg-10Gd /Mg-2Ag	Mg	Mg alloy(Physical modification)	degradable metals
220	Miura, C.2016	Mg alloy	Mg	Mg alloy	Non-degradable metals-Ti
223	Razavi, Mehdi 2015	AZ91 magnesium alloy	Mg	Mg alloy(coating)	degradable metals
230	Wang, Jiali 2016	Mg	Mg	Mg（pure Mg)(Physical modification)	blank control
231	Wang, Qiang 2011	AZ31B magnesium alloy	Mg	Mg alloy(coating)	degradable metals
234	Ha,Tong 2019	High purity magnesium	Mg	Mg（pure Mg)(Physical modification)	degradable metals
235	Han,Xu 2018	Pure magnesium MAO	Mg	Mg（pure Mg) composite	degradable metals
236	Hong,Yansong 2008	Mg	Mg	Mg alloy(Physical modification)	Non-degradable metals-Ti
237	Liao,Suixiang 2016	Mg alloy ZK60	Mg	Mg alloy	blank control
238	Lu，Yanqin 2019	ZK60 Magnesium Alloy	Mg	Mg alloy(coating)	negative control*
239	Miao,Bo 2009	Mg alloy	Mg	Mg alloy(coating)	degradable metals
240	Miao,Bo 2009	Mg alloy	Mg	Mg alloy(coating)	degradable metals
241	Min,Jie 2015	Mg-Zn alloy	Mg	Mg alloy(Physical modification)	Non-degradable metals-stainless-steel
243	Qin,Xiong 2016	Magnesium-zinc alloy	Mg	Mg alloy	Non-degradable metals-stainless-steel
244	Sun,Xirao 2020	Mg-Sr alloy	Mg	Mg alloy	Other materials（ Mineralized collagen membrane）
245	Sun,Xirao 2020	pure Mg	Mg	Mg（pure Mg)	Non-degradable metals-Ti
246	Tao,Hairong 2009	Mg-Zn alloy	Mg	Mg alloy(coating)	Degradable polymers:Poly (lactic acid)
247	Wang,Liang 2016	Mg-1.5Sr alloy	Mg	Mg alloy	degradable metals
249	Wang,Qing 2021	Mg-Nd-Zn-Zr	Mg	Mg alloy(coating)	degradable metals
250	Wang,Shufeng 2013	AZ31 magnesium alloy	Mg	Mg alloy(coating)	degradable metals
252	Wang,Yongping 2020	Mg alloy	Mg	Mg alloy	Non-degradable metals-Ti
253	Wang,Zhanhui 2019	Calcium magnesium alloy	Mg	Mg alloy(coating)	degradable metals
254	Zhang,Nan 2018	Mg-Zn-Ca	Mg	Mg alloy(coating)	degradable metals
256	Peng, Cheng 2015	Mg	Mg	Mg (coating)	degradable metals
257	Yu, T.2021	consisted with Mg and Ti	Mg	Mg alloy (composite)	Non-degradable metals-Ti
258	Barbeck, Mike 2020	HF-treated magnesium-reinforced collagen membrane	Mg	Mg alloy (composite)	negative control
259	Daentzer, D. 2013	Mg	Mg	Mg alloy (composite)	Other materials（autologous bone graft）
260	Hamushan, M. 2020	Mg	Mg	Mg（pure Mg)	Non-degradable metals-stainless-steel
261	Kaya, R. A. 2007	Mg	Mg	Mg（pure Mg)	Other materials（ bone autograft）
266	Wang, J. 2017	Mg	Mg	Mg（pure Mg)(Physical modification)	Non-degradable metals-Ti
			Mg	Mg（pure Mg)(Physical modification)	Non-degradable metals-Ti
267	Wong, C. C. 2019	Mg60Zn35Ca5 BMGC	Mg	Mg alloy(Physical modification)	Non-degradable metals-Ti
271	Zhan, W. 2018	Magnesium	Mg	Mg alloy	negative control
		Magnesium	Mg	Mg alloy	negative control
272	Xie, K.2021	Magnesium	Mg	Mg alloy	Non-degradable metals-Ti
273	Xu, Y.2016	Magnesium	Mg	Mg alloy(coating)	Degradable polymers:PLLA

## Sheet: Fe
7	Carluccio, D. 2020	Carluccio, D.	2020	Fe-35Mn	Fe	Fe alloy(Physical modification)	/
96	Siallagan, S. F. 2019	Siallagan, S. F.	2019	Iron-based implant	Fe	Fe based material
107	Ulum, Mokhamad F.2015	Ulum, Mokhamad F.	2015	(1) 100 wt % Fe (pure-Fe); (2) Fe-5 wt % HA (Fe-HA); (3) Fe-5 wt % TCP (Fe-TCP); and (4) Fe-5 % wt (60% HA:40% TCP) (Fe-BCP)	Fe	Fe (pure composite)
116	Wegener, B. 2021	Wegener, B.	2021	iron alloy	Fe	Fe (alloy）（coating）
178	Kraus, T. 2014	Kraus, T.	2014	Fe–10Mn–1Pd /Fe–21Mn–0.7C–1Pd	Fe	Fe alloy (Physical modification)
227	Traverson, M. 2018	Traverson, M.	2018	Fe30Mn	Fe	Fe alloy (Physical modification)
228	Trincă, L. C. 2021	Trincă, L. C.	2021	FeMnSiCa /FeMnSi	Fe	Fe alloy (Physical modification)
262	Lips, K. S. 2013	Lips, K. S.	2013	Fe	Fe	Fe alloy （coating）
265	Tai, Chien-Cheng 2021	Tai, Chien-Cheng	2021	bioabsorbable iron	Fe	Fe (pure )
268	Cheng, C. 2017	Cheng, C.	2017	Fe	Fe	Fe alloy （coating）

## Sheet: Zn
36	Guo, H. 2020	Guo, H.	2020	Zn without pores/Zn with 300μm pores/Zn with 1000μm pores	Zn	Zn(pure Zn)
37	Guo, Pushan 2021	Guo, Pushan	2021	Zn–0.5Mn alloy	Zn	Zn alloy(Physical modification)
43	He, Jin 2021	He, Jin	2021	20Fe@40Zn	Fe+Zn (Inner shell iron outer shell zinc）	Zn(pure Zn) (composite)
54	Jia, B. 2020	Jia, B.	2020	Zn-Mn alloys	Zn	Zn alloy(Physical modification)
55	Jia, B. 2021	Jia, B.	2021	Zn-0.8Sr alloy	Zn	Zn alloy(Physical modification)
61	Kubásek, J. 2019	Kubásek, J.	2019	Zn–2Mg alloy	Zn	Zn alloy(Physical modification)
88	Qu, X.2021	Qu, X.	2021	Zn–2Ag alloy	Zn	Zn alloy(Physical modification)
				Zn–2Ag alloy	Zn	Zn alloy(Physical modification)
130	Xiao, Chi 2018	Xiao, Chi	2018	Zn-0.05Mg/pure Zn	Zn	Zn alloy(Physical modification)
133	Yang, Hongtao 2019	Yang, Hongtao	2019	Zn-5Mg composite	Zn+Mg（Zinc magnesium composite; Zinc based material	Zn(pure Zn) (composite)
134	Yang, Hongtao 2021	Yang, Hongtao	2021	Zn-0.4Li alloy	Zn	Zn alloy
				Zn-0.4Li alloy	Zn	Zn alloy
146	Zhang, Z. 2021	Zhang, Z.	2021	Zn0.8Li0.1Sr	Zn	Zn alloy(Physical modification)
147	Zhang, Z. 2021	Zhang, Z.	2021	Zn0.8Li0.1Ca alloy	Zn	Zn alloy(Physical modification)
149	Zhu, Donghui 2019	Zhu, Donghui	2019	Zn-Sr / Zn-Mg	Zn	Zn alloy(Physical modification)
151	Zhuang, Y. 2021	Zhuang, Y.	2021	porous pure Zn /porous Zn alloy/porous Ca-P coated Zn alloy	Zn	Zn alloy（coating）
191	Qu, X.2020	Qu, X.	2020	Zn–2Cu alloy	Zn	Zn alloy(Physical modification)
207	Wang, X. 2019	Wang, X.	2019	zinc alloy	Zn	Zn alloy(Physical modification)
211	Yang, H. 2020	Yang, H.	2020	Zn-0.4Fe/ Zn-0.4Cu / Zn-2.0Ag/ Zn-0.8Mg / Zn-0.8Ca / Zn-0.1Sr / Zn-0.4Li / Zn-0.1Mn	Zn	Zn alloy(Physical modification)
222	Pan, Chao 2020	Pan, Chao	2020	zinc alloy	Zn	Zn alloy composite
251	Wang,Xiang 2018	Wang,Xiang	2018	Zn alloy	Zn	Zn alloy
263	Mao, Genwen 2021	Mao, Genwen	2021	Zn	Zn	Zn(pure Zn)

## Sheet: Coating statistics of Mg
coating statistics of Mg				update
Mg-phenolic networks coating				291	composite coating
MgF2 coating				292	Mg alloy(anodized plus coating)
Hydroxyapatite coating				295	Mg alloy(Calcium phosphate coating)
MgO coating				298	Mg alloy(HF)
Porous Poly-ε-Caprolactone-Coating				299	Mg alloy（LBL-coating）
chitosan-coating				303	Mg alloy(PIII-treated-TiO 2/Mg 2TiO 4 layer)
micro-arc oxidation (MAO) coatings				308	Mg alloy( Collagen type- I (Coll-I))
Mg-fluoride coating				309	Mg alloy(Ca2MgSi2O7)
plasmaelectrolytic coating				310	Mg alloy(Ca–P;MgF2)
plasmaelectrolytic coating				312	Mg alloy(Silk fibroin film-coating)
Hydroxyapatite coating				315	Mg alloy（MAO）
Hydroxyapatite coating				317	Mg alloy(MgF2 coating)
composite coating				321	composite coating
composite coating				324	composite coating
MgF2 coating
multifunctional TiO2 based nano-layer
Lithium-Incorporated Nanoporous Coating
The anodic oxidefilm
fluoridated surface
hydrogenated surface
a coating based on cellulose acetate (CA)
brushite coating
Ca–P-coating
nanocomposite coating
composite coating
plasmaelectrolytic coating
composite coating
Ca–P-coating
plasmaelectrolytic coating
Ca–P-coating
micro-arc oxidation (MAO) coatings
composite coating
brushite coating
brushite coating
Ca–P-coating
composite coating
SrHPO4-coating
aluminum and oxygen plasma surface-modified
PEO/HT-treated（plasma electrolytic oxidation and hydrothermal treatment）
Ca–P-coating
micro-arc oxidation (MAO) coatings
micro-arc oxidation (MAO) coatings
hydrothermal (HT) coating
MgF2 coating
Ca–P-coating
Ca–P-coating
micro-arc oxidation (MAO) coatings
micro-arc oxidation (MAO) coatings
micro-arc oxidation (MAO) coatings
micro-arc oxidation (MAO) coatings
anodizing coating (AO)
micro-arc oxidation (MAO) coatings
composite coating
Ca–P-coating
PCL coating
MgF2 coating
Hydroxyapatite coating
Ca–P-coating
anodizing coating (AO)
micro-arc oxidation (MAO) coatings
plasmaelectrolytic coating
plasmaelectrolytic coating
plasmaelectrolytic coating
plasmaelectrolytic coating
fluoridated surface
Si-containing coating
PEO-coatings with calcium phosphates
Ca–P-coating
Ca–P-coating
Hydroxyapatite coating
nanostructured bredigite (Ca7MgSi4O16) coating
Ca–P-coating
composite coating
Ca–P-coating
Calcium phosphorus silver coating
Ca–P-coating
Ca–P-coating
micro-arc oxidation (MAO) coatings
chitosan-coating
micro-arc oxidation (MAO) coatings
Fe/Zn coatings
micro-arc oxidation (MAO) coatings
