# Supplementary material for: Quality of reporting and adherence to the ARRIVE guidelines 2.0 for preclinical degradable metal research in animal models of bone defect and fracture: a systematic review
Source: Regen Biomater. 2022 Oct 3;9:rbac076. doi: 10.1093/rb/rbac076 (PMC9632456; doi:10.1093/rb/rbac076)
Supplement: rbac076_Supplementary_Data [file rbac076_supplementary_data.zip › Supplementary data 9.xlsx]

## Sheet: Sheet1
ID		1. Study design			2.Sample size		3.Inclusion and exclusion criteria			4.Randomisation		5.Blinding	6.Outcome measures		7.Statistical methods		8. Experimental animals		9. Experimental procedures				10.Results		11.Abstract	12.Background		13.Objectives	14.Ethical statement	15. Housing and husbandry	16.Animal care and monitoring			17.Interpretation /scientific implications		18.Generalisability /translation	19.Protocol registration	20.Data access	21.Declaration of interests
		1a. The groups being compared, including control groups	1b. The experimental unit	YES	2a.Specify the exact number of experimental units allocated to each group, and the total number in each experiment. Also indicate the total number of animals used	2b.Explain how the sample size was decided. Provide details of any a priori sample size calculation, if done	3a.Describe any criteria established a priori for including and excluding animals (or experimental units) during the experiment, and data points during the analysis	3b.For each experimental group, report any animals, experimental units or data points not included in the analysis and explain why	3c.For each analysis, report the exact value of N in each experimental group.	4a. To allocate experimental units to control and treatment groups. If randomisation was used, provide the method of randomisation.	4b. To minimise potential confounding factors such as the order of treatments and measurements, or animal/cage location	Describe who was aware of the group allocation at the different stages of the experiment	6a. Clearly define all outcome measures assessed	6b. For hypothesis-testing studies, specify the primary outcome measure	7a. Provide details of the statistical methods used for each analysis	7b.Describe any methods used to assess whether the data met the assumptions of the statistical approach.	8a.Provide details of the animals used, including species, strain and substrain, sex, age or developmental stage, and weight	8b.Provide further relevant information on the provenance of animals, health/immune status, genetic modification status, genotype, and any previous procedures	9a. What was done, how it was done and what was used	9b.When and how often	9c.Where (including detail of any acclimation periods).	9d. Why (provide rationale for procedures)	10a. Summary/descriptive statistics for each experimental group, with a measure of variability where applicable.	10b. If applicable, the effect size with a confidence interval.	Provide an accurate summary of the research objectives, animal species, strain and sex, key methods, principal findings, and study conclusions	12a.Include sufficient scientific background to understand the rationale and context for the study, and explain the experimental approach	12b.Explain how the animal species and model used address the scientific objectives and, where appropriate, the relevance to human biology	Clearly describe the research question, research objectives and, where appropriate, specific hypotheses being tested	Provide the name of the ethical review committee or equivalent that has approved the use of animals in this study and any relevant licence or protocol numbers (if applicable). If ethical approval was not sought or granted, provide a justification	Provide details of housing and husbandry conditions, including any environmental enrichment.	16a. Describe any interventions or steps taken in the experimental protocols to reduce pain, suffering and distress.	16b. Report any expected or unexpected adverse events.	16c. Describe the humane endpoints established for the study and the frequency of monitoring.	17a. Interpret the results, taking into account the study objectives and hypotheses, current theory and other relevant studies in the literature.	17b. Comment on the study limitations including potential sources of bias, limitations of the animal model, and imprecision associated with the results	Comment on whether, and how, the findings of this study are likely to generalise to other species or experimental conditions, including any relevance to human biology (where appropriate).	Provide a statement indicating whether a protocol (including the research question, key design features, and analysis plan) was prepared before the study, and if and where this protocol was registered.	Provide a statement describing if and where study data are available.	a. Declare any potential conflicts of interest, including financial and non-financial. If none exist, this should be stated	b. List all funding sources (including grant identifier) and the role of the funder(s) in the design, analysis and reporting of the study
1	Asgari, M.2019	YES	YES	NO	YES	NO	YES	YES	YES	NO	NO	NO	YES		The contents of item 7 are not applicable to the evaluation of the experimental results of the animal		Partly	NO	Partly	Partly	Partly	NO	Partly	（Item 10b does not apply to this study）	Partly	Partly	NO	YES	Partly	Partly	Partly	YES	Partly	YES	NO	YES	NO	NO	YES	Partly
2	Bodelón, O. G.2015	YES	YES	Partly	YES	NO	NO	NO	NO	NO	NO	NO	YES		YES	NO	YES	NO	Partly	Partly	Partly	YES	Partly	YES	YES	Partly	NO	YES	NO	Partly	YES	NO	Partly	YES	NO	YES	NO	NO	NO	Partly
4	Byun, S. H. 2017	YES	YES		YES	NO	YES	YES	YES	NO	NO	NO	YES		YES	NO	Partly	NO	Partly	Partly	Partly	NO	Partly	YES	Partly	Partly	NO	YES	YES	YES	YES	YES	Partly	YES	NO	YES	NO	NO	YES	Partly
5	Byun, Soo-Hwan 2020	YES	YES		YES	NO	YES	YES	YES	NO	NO	NO	YES		The contents of item 7 are not applicable to the evaluation of the experimental results of the animal		Partly	NO	Partly	YES	Partly	NO	Partly	（Item 10b does not apply to this study）	Partly	Partly	NO	YES	YES	Partly	YES	YES	YES	YES	NO	YES	NO	NO	YES	Partly
7	Carluccio, D. 2020	YES	YES		Partly	NO	NO	NO	Unclear(Based on the known information, it is not possible to determine whether all samples are included in each analysis)	NO	NO	NO	YES		The contents of item 7 are not applicable to the evaluation of the experimental results of the animal		Partly	NO	Partly	YES	Partly	Partly	Unclear(Based on the known information, it is not possible to determine whether all samples are included in each analysis)	（Item 10b does not apply to this study）	Partly	Partly	NO	YES	YES	YES	YES	NO	YES	Partly	NO	YES	NO	NO	YES	Partly
8	Celarek, A. 2012	YES	YES		NO	NO	YES	YES	Unclear(The article does not provide the total number of experimental animals and the number of animals in each experimental group, so it is impossible to judge)	NO	NO	NO	YES		YES	YES	YES	NO	Partly	YES	Partly	YES	Unclear(Based on the known information, it is not possible to determine whether all samples are included in each analysis;The total number of experimental animals was not reported)	YES	Partly	Partly	NO	YES	YES	Partly	YES	YES	YES	YES	YES	YES	NO	NO	NO	Partly
9	Charyeva, O. 2015	YES	YES		YES	NO	NO	NO	NO	NO	YES	NO	YES		YES	NO	Partly	Partly	Partly	Partly	Partly	Partly	Unclear(Based on the known information, it is not possible to determine whether all samples are included in each analysis)	YES	Partly	Partly	NO	YES	NO	Partly	YES	NO	Partly	YES	YES	YES	NO	NO	YES	Partly
11	Chaya, Amy 2015	YES	YES		Partly	NO	YES	YES	YES	NO	NO	NO	YES		YES	NO	Partly	NO	Partly	YES	NO	Partly	Partly	NO	Partly	Partly	NO	YES	YES	NO	Partly	YES	YES	YES	NO	YES	NO	NO	NO	Partly
12	Chen, Junxiu 2019	YES	YES		YES	NO	YES	YES	YES	NO	NO	NO	YES		The contents of item 7 are not applicable to the evaluation of the experimental results of the animal		Partly	NO	Partly	Partly	NO	NO	Partly	（Item 10b does not apply to this study）	Partly	Partly	NO	YES	NO	NO	YES	YES	Partly	YES	NO	YES	NO	NO	NO	Partly
13	Chen, Yangmei 2020	YES	YES		YES	NO	NO	NO	NO	Partly	YES	NO	YES		Partly	NO	YES	Partly	Partly	Partly	Partly	Partly	Partly	YES	Partly	Partly	NO	YES	NO	NO	Partly	NO	Partly	YES	NO	YES	NO	NO	NO	Partly
14	Chen, Y. 2018	YES	YES		YES	NO	NO	NO	NO	Partly	YES	NO	YES		YES	NO	Partly	Partly	Partly	Partly	NO	NO	Partly	YES	Partly	Partly	NO	YES	YES	NO	Partly	NO	Partly	YES	YES	YES	NO	NO	YES	Partly
15	Chen, Y. T. 2020	YES	YES		YES	NO	NO	NO	YES	NO	NO	NO	YES		The contents of item 7 are not applicable to the evaluation of the experimental results of the animal		YES	NO	Partly	YES	NO	NO	YES	（Item 10b does not apply to this study）	Partly	Partly	YES	YES	NO	NO	NO	Partly	YES	Partly	NO	YES	NO	NO	YES	Partly
16	Cheng, P. 2016	YES	YES		Partly	NO	YES	YES	YES	NO	NO	NO	YES		YES	NO	Partly	NO	Partly	YES	Partly	NO	Partly	YES	Partly	Partly	NO	YES	YES	YES	YES	YES	Partly	YES	NO	YES	NO	NO	YES	Partly
18	Cheng, Xueliang 2021	YES	YES		NO	NO	NO	NO	NO	NO	NO	NO	YES		The contents of item 7 are not applicable to the evaluation of the experimental results of the animal		Partly	Partly	Partly	Partly	NO	NO	Unclear(The total number of experimental animals was not reported; No exclusion criteria is reported)	（Item 10b does not apply to this study）	Partly	Partly	NO	YES	YES	NO	NO	NO	Partly	YES	YES	YES	NO	NO	YES	Partly
19	Cho, S. Y. 2013	YES	YES		Partly	NO	YES	YES	YES	NO	NO	NO	YES		YES	NO	Partly	Partly	YES	YES	Partly	YES	Partly	YES	Partly	Partly	NO	YES	YES	YES	YES	NO	YES	YES	NO	YES	NO	NO	NO	NO
20	Chou, D. T. 2019	YES	YES		YES	YES	YES	YES	YES	NO	NO	NO	YES		YES	NO	Partly	NO	Partly	YES	NO	NO	Partly	YES	Partly	Partly	NO	YES	YES	NO	Partly	NO	YES	YES	YES	YES	NO	NO	YES	Partly
21	Bracht, K. 2013	YES	YES		YES	NO	YES	YES	YES	Partly	YES	NO	YES		YES	NO	Partly	NO	Unclear(It is impossible to determine whether the operation process is completely consistent with the references (drug type, dose, operation method, operation participants etc)	YES	NO	NO	YES	YES	Partly	Partly	NO	YES	Partly	NO	YES	YES	YES	YES	NO	YES	NO	NO	NO	Partly
23	Chow, D. H. K.2021	YES	YES		Partly	NO	NO	NO	Unclear(Based on the known information, it is not possible to determine whether all samples are included in each analysis)	NO	NO	YES	YES		YES	NO	Partly	Partly	Partly	YES	NO	YES	Partly	Partly	Partly	Partly	NO	YES	YES	Partly	YES	NO	YES	YES	YES	YES	NO	NO	YES	Partly
24	Chu, Wenxiang 2020	YES	YES		YES	NO	NO	NO	NO	NO	NO	NO	YES		YES	NO	Partly	NO	Partly	Partly	NO	NO	Unclear(Based on the known information, it is not possible to determine whether all samples are included in each analysis)	YES	Partly	Partly	NO	YES	YES	NO	Partly	NO	Partly	YES	NO	YES	NO	YES	YES	Partly
25	Cipriano, A. F. 2017	YES	YES		YES	NO	NO	NO	NO	Partly	YES	NO	YES		YES	YES	Partly	NO	Partly	YES	Partly	YES	Partly	YES	Partly	YES	NO	YES	YES	Partly	YES	YES	YES	YES	YES	YES	NO	NO	YES	YES
27	Diekmann, J. 2016	YES	YES		YES	NO	YES	YES	YES	Partly	YES	NO	YES		YES	NO	YES	Partly	Partly	YES	Partly	YES	Partly	YES	Partly	Partly	NO	YES	YES	Partly	YES	NO	YES	YES	YES	YES	NO	NO	YES	Partly
28	Dong, Jiahui 2018	YES	YES		YES	NO	NO	NO	NO	Partly	YES	NO	YES		YES	NO	Partly	NO	Partly	Partly	Partly	Partly	Unclear(Based on the known information, it is not possible to determine whether all samples are included in each analysis)	YES	Partly	YES	NO	YES	NO	Partly	YES	NO	Partly	YES	YES	YES	NO	NO	YES	Partly
29	Duan, H. 2020	YES	YES		YES	NO	NO	NO	NO	Partly	YES	NO	YES		YES	NO	YES	NO	Partly	YES	NO	Partly	Unclear(Based on the known information, it is not possible to determine whether all samples are included in each analysis)	YES	Partly	Partly	NO	YES	YES	NO	YES	NO	YES	YES	NO	YES	NO	YES	YES	Partly
30	Ezechieli, M. 2014	YES	YES		YES	NO	YES	YES	YES	Partly	YES	NO	YES		YES	NO	YES	Partly	Partly	YES	Partly	Partly	Partly	YES	Partly	Partly	NO	YES	Partly	Partly	YES	YES	YES	YES	Partly	YES	NO	NO	YES	Partly
31	Fu, Yang-Mu 2019	YES	YES		YES	NO	NO	NO	NO	Partly	YES	NO	YES		YES	NO	YES	Partly	Partly	YES	Partly	NO	Unclear(Based on the known information, it is not possible to determine whether all samples are included in each analysis)	YES	Partly	Partly	NO	YES	Partly	YES	YES	NO	YES	YES	YES	YES	NO	NO	YES	Partly
32	Gabbai-Armelin, P. R. 2018	YES	YES		YES	NO	NO	NO	Unclear(Based on the known information, it is not possible to determine whether all samples are included in each analysis)	Partly	YES	YES	YES	NO	YES	YES	YES	NO	YES	YES	Partly	NO	Partly	YES	Partly	Partly	NO	YES	NO	YES	YES	NO	YES	YES	NO	YES	NO	NO	YES	Partly
33	Grau, Michael 2018	YES	YES		YES	NO	YES	YES	YES	NO	NO	NO	YES		YES	NO	Partly	Partly	YES	YES	YES	YES	Partly	YES	Partly	Partly	NO	YES	YES	YES	YES	YES	YES	YES	YES	YES	NO	YES	YES	YES
35	Grün, N. G. 2018	YES	YES		Partly	NO	Partly	Partly	Patly	NO	NO	NO	YES		YES	NO	Partly	Partly	Partly	Partly	Partly	Partly	Partly	YES	Partly	Partly	NO	YES	YES	Partly	Partly	Partly	Partly	YES	NO	YES	NO	NO	YES	Partly
36	Guo, H. 2020	YES	YES		YES	NO	NO	NO	Unclear(Based on the known information, it is not possible to determine whether all samples are included in each analysis)	Partly	YES	NO	YES		YES	NO	Partly	NO	Partly	Partly	Partly	Partly	Partly	YES	Partly	Partly	NO	YES	YES	Partly	Partly	NO	Partly	YES	YES	YES	NO	NO	YES	Partly
37	Guo, Pushan 2021	YES	YES		YES	NO	NO	NO	Unclear(Based on the known information, it is not possible to determine whether all samples are included in each analysis)	NO	NO	NO	YES		YES	NO	YES	NO	Partly	Partly	Partly	NO	Unclear(Based on the known information, it is not possible to determine whether all samples are included in each analysis)	（Item 10b does not apply to this study）	Partly	Partly	NO	YES	YES	YES	NO	NO	Partly	YES	NO	YES	NO	NO	YES	Partly
38	Guo, Y. 2019	YES	YES		YES	NO	YES	YES	YES	Partly	YES	NO	YES		YES	NO	Partly	NO	Partly	Partly	Partly	NO	Partly	YES	Partly	Partly	NO	YES	YES	Partly	YES	YES	Partly	YES	YES	YES	NO	NO	YES	Partly
39	Han, Hyung-Seop 2012	YES	YES		NO	NO	YES	YES	Unclear(Based on the known information, it is not possible to determine whether all samples are included in each analysis)	NO	NO	NO	YES		The contents of item 7 are not applicable to the evaluation of the experimental results of the animal		YES	Partly	Partly	Partly	Partly	Partly	Unclear(The total number of experimental animals is not reported, so it is impossible to judge whether the displayed experimental results include all experimental animals)	（Item 10b does not apply to this study）	Partly	Partly	NO	YES	YES	NO	Partly	YES	Partly	YES	NO	YES	NO	NO	NO	Partly
40	Han, J. 2016	YES	YES		YES	NO	YES	YES	YES	NO	NO	NO	YES		The contents of item 7 are not applicable to the evaluation of the experimental results of the animal		Partly	NO	Partly	YES	Partly	NO	Partly	（Item 10b does not apply to this study）	Partly	Partly	NO	YES	NO	Partly	Partly	YES	YES	YES	NO	YES	NO	NO	NO	Partly
41	Han, P. 2015	YES	YES		YES	NO	YES	YES	YES	Partly	YES	YES	YES		YES	NO	Partly	NO	Partly	YES	Partly	Partly	Partly	YES	Partly	YES	NO	YES	YES	Partly	YES	YES	YES	YES	NO	YES	NO	NO	NO	Partly
43	He, Jin 2021	YES	YES		Partly	NO	YES	YES	YES	NO	NO	NO	YES		YES	NO	Partly	NO	Partly	Partly	Partly	YES	Partly	YES	Partly	Partly	NO	YES	YES	NO	Partly	YES	Partly	YES	YES	YES	NO	YES	YES	Partly
44	He, Wei 2021	YES	YES		YES	NO	NO	NO	Unclear(Based on the known information, it is not possible to determine whether all samples are included in each analysis)	Partly	YES	NO	YES	NO	YES	YES	Partly	NO	Partly	YES	Partly	Partly	Unclear(It is difficult to judge whether the analysis results are all experimental objects according to the known information, so it is impossible to judge whether the presented results are the results of some experimental objects or all experimental objects）	YES	Partly	Partly	NO	YES	YES	NO	YES	NO	YES	YES	YES	YES	NO	NO	YES	Partly
45	Helmholz, Heike 2019	YES	YES		Partly	NO	NO	NO	Unclear(Based on the known information, it is not possible to determine whether all samples are included in each analysis)	NO	NO	NO	YES		YES	NO	Partly	NO	Partly	Partly	Partly	Partly	Partly	YES	Partly	Partly	NO	YES	YES	NO	YES	NO	Partly	YES	NO	YES	NO	NO	YES	Partly
47	Holweg, P.2020	YES	YES		YES	NO	YES	YES	YES	NO	NO	NO	YES		YES	NO	Partly	NO	Partly	Partly	Partly	Partly	Partly	YES	Partly	Partly	NO	YES	YES	Partly	YES	YES	YES	YES	YES	YES	NO	NO	YES	YES
48	Hou, Peng 2016	YES	YES		NO	NO	YES	YES	Unclear (The total number of experimental animals was not reported)	NO	NO	NO	YES		YES	NO	Partly	NO	Partly	YES	NO	NO	Unclear(The total number of experimental animals was not reported)	NO	Partly	Partly	NO	YES	YES	NO	Partly	YES	YES	YES	YES	YES	NO	NO	NO	Partly
49	Huang, Shibo 2020	YES	YES		YES	NO	NO	NO	Unclear(Based on the known information, it is not possible to determine whether all samples are included in each analysis)	Partly	YES	NO	YES		YES	YES	Partly	NO	Partly	Partly	NO	Partly	Partly	YES	Partly	YES	Partly	YES	NO	NO	YES	NO	Partly	YES	YES	YES	NO	NO	YES	Partly
50	Iglesias, C. 2015	YES	YES		YES	NO	NO	NO	Unclear(Based on the known information, it is not possible to determine whether all samples are included in each analysis)	Partly	YES	NO	YES		YES	NO	YES	NO	Partly	Partly	NO	Partly	Partly	YES	Partly	Partly	NO	YES	NO	NO	YES	NO	Partly	YES	NO	YES	NO	NO	NO	Partly
51	Imwinkelried, T. 2020	YES	YES		YES	NO	YES	YES	YES	NO	YES	NO	YES		YES	YES	YES	Partly	Partly	YES	NO	YES	YES	（Item 10b does not apply to this study）	Partly	Partly	YES	YES	YES	NO	YES	YES	Partly	YES	NO	YES	NO	NO	YES	Partly
52	Jähn, K. 2016	YES	YES		Partly	NO	NO	NO	Unclear(Based on the known information, it is not possible to determine whether all samples are included in each analysis, and the number of experimental units in the fracture experimental group cannot be determined)	NO	NO	NO	YES		YES	NO	Partly	NO	Partly	YES	Partly	Partly	Partly	YES	Partly	Partly	NO	YES	YES	NO	YES	NO	Partly	YES	NO	YES	NO	NO	YES	Partly
53	Jerbić Radetić, A. T. 2021	YES	YES		YES	NO	NO	NO	Unclear(Based on the known information, it is not possible to determine whether all samples are included in each analysis)	Partly	YES	NO	YES	NO	YES	YES	Partly	NO	Partly	Partly	Partly	YES	Partly	YES	Partly	Partly	NO	YES	YES	Partly	YES	NO	Partly	YES	YES	YES	NO	NO	YES	Partly
54	Jia, B. 2020	YES	YES		YES	NO	NO	NO	Unclear(Based on the known information, it is not possible to determine whether all samples are included in each analysis)	NO	YES	NO	YES		YES	NO	Partly	NO	Partly	YES	Partly	Partly	Partly	YES	Partly	Partly	NO	YES	YES	NO	YES	NO	YES	YES	NO	YES	NO	NO	YES	Partly
55	Jia, B. 2021	YES	YES		YES	NO	NO	NO	Unclear(Based on the known information, it is not possible to determine whether all samples are included in each analysis)	NO	YES	NO	YES		YES	NO	Partly	NO	Partly	YES	Partly	Partly	Unclear(It is difficult to judge whether the analysis results are all experimental objects according to the known information, so it is impossible to judge whether the presented results are the results of some experimental objects or all experimental objects）	YES	Partly	Partly	NO	YES	YES	NO	Partly	NO	YES	YES	NO	YES	NO	NO	YES	Partly
56	Kawamura, Naohiko 2020	YES	YES		Partly	NO	YES	YES	YES	NO	YES	NO	YES		YES	NO	YES	NO	Partly	YES	Partly	YES	Partly	YES	Partly	Partly	NO	YES	YES	YES	YES	YES	YES	YES	YES	YES	NO	NO	YES	Partly
57	Kaya, A. Arslan 2008	YES	YES		Partly	NO	YES	YES	Partly(The second experiment did not report the total number of experimental animals）	NO	NO	NO	Partly		NO	NO	Partly	NO	Partly	Partly	NO	NO	Partly	NO	Partly	Partly	NO	YES	NO	NO	NO	YES	Partly	YES	NO	YES	NO	NO	NO	Partly
58	Kim, B. J. 2018	YES	YES		YES	NO	YES	YES	YES	Partly	YES	NO	YES		YES	NO	Partly	NO	Partly	YES	Partly	NO	Partly	YES	Partly	Partly	Partly	YES	YES	Partly	YES	YES	YES	YES	YES	YES	NO	NO	YES	Partly
59	Kim, Sae-Mi 2014	YES	YES		Partly	NO	NO	NO	Unclear(Based on the known information, it is not possible to determine whether all samples are included in each analysis)	NO	NO	NO	YES		YES	NO	Partly	Partly	Partly	Partly	NO	NO	Unclear(It is difficult to judge whether the analysis results are all experimental objects according to the known information, so it is impossible to judge whether the presented results are the results of some experimental objects or all experimental objects）	YES	Partly	Partly	NO	YES	NO	NO	YES	NO	Partly	YES	NO	YES	NO	NO	NO	NO
60	Kong, X. 2018	YES	YES		Partly	NO	YES	YES	Unclear(The number of test groups is not clear)	NO	YES	NO	YES		YES	NO	Partly	NO	Partly	YES	NO	Partly	Partly	YES	Partly	Partly	Partly	YES	YES	Partly	YES	YES	YES	YES	NO	YES	NO	NO	NO	Partly
61	Kubásek, J. 2019	YES	YES		YES	NO	Partly	Partly	YES	NO	NO	NO	YES		The contents of item 7 are not applicable to the evaluation of the experimental results of the animal		Partly	Partly	Partly	Partly	Partly	Partly	Partly	（Item 10b does not apply to this study）	Partly	Partly	NO	YES	NO	Partly	YES	NO	Partly	YES	NO	YES	NO	NO	YES	Partly
62	Lai, Y. 2019	YES	YES		YES	NO	NO	NO	Unclear(Based on the known information, it is not possible to determine whether all samples are included in each analysis)	NO	NO	NO	YES		YES	NO	Partly	Partly	Partly	YES	Partly	Partly	Partly	YES	Partly	Partly	NO	YES	YES	Partly	YES	NO	YES	YES	NO	YES	NO	NO	YES	Partly
63	Lalk, Mareike 2013	YES	YES		YES	NO	YES	YES	YES	Partly	YES	NO	YES		YES	YES	YES	Partly	Partly	YES	Partly	YES	Partly	YES	Partly	Partly	NO	YES	YES	YES	YES	YES	YES	YES	NO	YES	NO	NO	NO	Partly
64	Levorova, J. 2018	YES	YES		Partly	NO	YES	YES	Unclear(The number of test groups is not clear)	NO	NO	NO	YES		NO	NO	YES	Partly	Partly	YES	Partly	YES	Partly	YES	Partly	Partly	NO	YES	Partly	YES	YES	YES	YES	YES	NO	YES	NO	NO	YES	YES
65	Li, D. 2019	YES	YES		YES	NO	NO	NO	Unclear(Based on the known information, it is not possible to determine whether all samples are included in each analysis)	NO	NO	YES	YES		YES	NO	YES	NO	Partly	YES	Partly	Partly	Unclear(It is difficult to judge whether the analysis results are all experimental objects according to the known information, so it is impossible to judge whether the presented results are the results of some experimental objects or all experimental objects）	YES	Partly	Partly	NO	YES	YES	NO	YES	NO	YES	YES	NO	YES	NO	YES	YES	Partly
66	Li, G. 2018	YES	YES		Partly	NO	YES	YES	Unclear(The number of test groups is not clear)	NO	NO	NO	YES	Partly	YES	NO	Partly	Partly	Partly	YES	Partly	YES	Partly	YES	Partly	Partly	NO	YES	YES	YES	Partly	YES	YES	YES	NO	YES	NO	NO	YES	Partly
67	Li, Yixuan 2019	YES	YES		YES	NO	NO	NO	Unclear(Based on the known information, it is not possible to determine whether all samples are included in each analysis)	Partly	YES	NO	YES		YES	NO	Partly	NO	Partly	Partly	NO	NO	Unclear(Based on the known information, it is not possible to determine whether all samples are included in each analysis)	YES	Partly	Partly	NO	YES	YES	NO	Partly	NO	Partly	YES	NO	YES	NO	NO	NO	Partly
68	Li, Zhen 2017	YES	YES		YES	NO	NO	NO	Unclear(Based on the known information, it is not possible to determine whether all samples are included in each analysis)	NO	NO	NO	YES		Partly	NO	Partly	NO	Partly	YES	Partly	NO	Unclear(Based on the known information, it is not possible to determine whether all samples are included in each analysis)	YES	Partly	Partly	NO	YES	YES	Partly	Partly	NO	YES	YES	NO	YES	NO	NO	NO	Partly
69	Lin, Z. 2019	YES	YES		YES	NO	NO	NO	Unclear(Based on the known information, it is not possible to determine whether all samples are included in each analysis)	NO	NO	NO	YES		Partly	NO	YES	Partly	Partly	YES	NO	NO	Unclear(Based on the known information, it is not possible to determine whether all samples are included in each analysis)	YES	Partly	Partly	NO	YES	YES	NO	YES	NO	YES	YES	NO	YES	NO	NO	YES	Partly
70	Liu, Jianing 2019	YES	YES		Partly	NO	YES	YES	Unclear(The number of test groups is not clear)	Partly	YES	NO	YES		YES	NO	Partly	Partly	Partly	YES	NO	Partly	Partly	YES	Partly	Partly	NO	YES	YES	Partly	Partly	YES	YES	YES	NO	YES	NO	NO	NO	Partly
71	Liu, Peng 2021	YES	YES		NO	NO	NO	NO	NO	NO	NO	NO	YES		The contents of item 7 are not applicable to the evaluation of the experimental results of the animal		Partly	NO	Partly	Partly	NO	NO	Unclear(The article does not provide the total number of experimental animals and the number of animals in each experimental group, so it is impossible to judge)	（Item 10b does not apply to this study）	Partly	Partly	NO	YES	YES	NO	YES	NO	Partly	YES	NO	YES	NO	NO	YES	NO
72	Liu, Wei 2019	YES	YES		Partly	NO	YES	YES	Unclear(The number of test groups is not clear)	NO	NO	NO	YES		YES	NO	Partly	NO	Partly	Partly	NO	NO	Partly	YES	Partly	Partly	NO	YES	YES	NO	Partly	YES	Partly	YES	NO	YES	NO	NO	NO	Partly
73	Liu, Yang 2021	YES	YES		YES	NO	NO	NO	Unclear(Based on the known information, it is not possible to determine whether all samples are included in each analysis)	NO	NO	NO	YES		YES	NO	Partly	NO	Unclear(The operation process of this experiment is based on the previous literature. According to the known information, it is impossible to know to what extent the study follows the previous operation process (including drug, dose, time, etc.)	Partly	NO	NO	Unclear(Based on the known information, it is not possible to determine whether all samples are included in each analysis)	YES	Partly	Partly	NO	YES	YES	NO	Unclear (The operation process of this experiment is based on the previous literature. According to the known information, it is impossible to know to what extent the study follows the previous operation process (including drug, dose, time, etc.)	NO	Partly	YES	NO	YES	NO	NO	YES	Partly
74	Lu, X. Z. 2020	YES	YES		YES	NO	YES	YES	YES	NO	NO	NO	YES		The contents of item 7 are not applicable to the evaluation of the experimental results of the animal		Partly	NO	Partly	YES	NO	YES	Partly	（Item 10b does not apply to this study）	Partly	Partly	NO	YES	YES	Partly	YES	YES	Partly	YES	NO	YES	NO	NO	YES	Partly
76	Marukawa, E. 2016	YES	YES		YES	NO	YES	YES	YES	Partly	YES	NO	Partly		Item 7 does not apply to this study		Partly	NO	Partly	Partly	NO	NO	Partly	（Item 10b does not apply to this study）	Partly	Partly	NO	YES	YES	NO	YES	YES	Partly	YES	NO	YES	NO	NO	NO	NO
78	Miao, Hongwei 2019	YES	YES		Partly	NO	NO	NO	Unclear(Based on the known information, it is not possible to determine whether all samples are included in each analysis)	NO	NO	NO	YES		Item 7 does not apply to this study		Partly	NO	Partly	Partly	Partly	NO	Unclear(Based on the known information, it is not possible to determine whether all samples are included in each analysis)	（Item 10b does not apply to this study）	Partly	Partly	NO	YES	YES	NO	Partly	NO	Partly	YES	NO	YES	NO	NO	YES	Partly
81	Naujokat, H. 2020	YES	YES		YES	NO	YES	YES	YES	Partly	YES	YES	YES		YES	NO	Partly	Partly	Partly	YES	Partly	YES	Partly	YES	Partly	Partly	NO	YES	YES	YES	YES	YES	Partly	YES	NO	YES	NO	NO	YES	Partly
82	Naujokat, H. 2017	YES	YES		YES	NO	YES	YES	YES	Partly	YES	NO	YES		YES	YES	YES	NO	Partly	YES	Partly	YES	Partly	YES	Partly	Partly	NO	YES	YES	Partly	YES	YES	YES	YES	NO	YES	NO	NO	YES	YES
83	Neacsu, P. 2017	YES	YES		YES	NO	YES	YES	YES	Partly	YES	NO	YES		Item 7 does not apply to this animal study		YES	NO	Partly	YES	NO	Partly	Partly	（Item 10b does not apply to this study）	Partly	YES	NO	YES	YES	NO	YES	YES	YES	YES	NO	YES	NO	NO	YES	Partly
84	Niu, Jialin 2016	YES	YES		YES	NO	YES	YES	YES	NO	YES	NO	YES		Item 7 does not apply to this animal study		Partly	NO	Partly	Partly	Partly	NO	Partly	（Item 10b does not apply to this study）	Partly	Partly	NO	YES	YES	Partly	Partly	YES	Partly	YES	NO	YES	NO	NO	NO	Partly
85	Noviana, D. 2016	YES	YES		YES	NO	YES	YES	YES	NO	NO	NO	YES		YES	NO	Partly	NO	Partly	Partly	Partly	Partly	Partly	YES	Partly	Partly	NO	YES	YES	NO	Partly	NO	Partly	YES	NO	YES	NO	NO	YES	Partly
86	Peng, Wei 2019	YES	YES		YES	NO	YES	YES	YES	NO	YES	NO	YES		YES	NO	YES	Partly	Partly	YES	YES	Partly	Partly	YES	Partly	Partly	NO	YES	YES	YES	YES	YES	YES	YES	NO	YES	NO	NO	NO	Partly
87	Perumal, G. 2020	YES	YES		YES	NO	YES	YES	YES	Partly	YES	NO	YES		YES	NO	YES	Partly	Partly	YES	NO	NO	Partly	YES	Partly	Partly	NO	YES	YES	NO	YES	YES	YES	YES	NO	YES	NO	NO	YES	YES
88	Qu, X.2021	YES	YES		YES	NO	NO	NO	Unclear(Based on the known information, it is not possible to determine whether all samples are included in each analysis)	NO	NO	NO	YES		NO	NO	Partly	NO	Partly	Partly	NO	Partly	Unclear(Based on the known information, it is not possible to determine whether all samples are included in each analysis)	YES	Partly	Partly	NO	YES	YES	Partly	YES	NO	Partly	YES	NO	YES	NO	YES	YES	Partly
89	Rahmati, Maryam 2021	YES	YES		YES	NO	NO	NO	Unclear(Based on the known information, it is not possible to determine whether all samples are included in each analysis)	NO	NO	NO	YES		YES	YES	Partly	Partly	Unclear (The operation process of this experiment is based on the previous literature. According to the known information, it is impossible to know to what extent the study follows the previous operation process (including drug, dose, time, etc.)	YES	Partly	Partly	Partly	YES	Partly	Partly	NO	YES	YES	YES	Unclear (The operation process of this experiment is based on the previous literature. According to the known information, it is impossible to know to what extent the study follows the previous operation process (including drug, dose, time, etc.)	NO	YES	YES	YES	YES	NO	NO	YES	Partly
90	Razavi, Mehdi 2020	YES	YES		Unclear (According to the known information, it is impossible to judge whether 'n = 3' in the text is the number of experimental animal groups or the number of animals in each experimental group)	NO	YES	YES	Unclear(The total number of experimental animals is not known, so the number of experimental animals included in the result analysis cannot be known)	NO	NO	NO	YES		YES	NO	Partly	NO	Partly	YES	Partly	NO	Unclear(According to the known information, it is impossible to judge whether 'n = 3' in the text is the number of experimental animals or the number of animals in each experimental group, so it is impossible to judge whether the displayed experimental results are all results)	YES	Partly	Partly	NO	YES	YES	Partly	YES	YES	YES	YES	NO	YES	NO	NO	YES	Partly
91	Rössig, C. 2015	YES	YES		YES	NO	YES	YES	YES	Partly	YES	NO	YES		YES	YES	YES	NO	Partly	YES	Partly	Partly	Partly	YES	Partly	Partly	NO	YES	YES	Partly	YES	YES	YES	YES	YES	YES	NO	NO	YES	Partly
92	Schaller, B. 2018	YES	YES		YES	NO	YES	YES	YES	NO	NO	NO	YES		Item 7 does not apply to this animal study		Partly	NO	Partly	YES	Partly	YES	Partly	（Item 10b does not apply to this study）	Partly	Partly	Partly	YES	YES	Partly	YES	YES	YES	YES	NO	YES	NO	NO	YES	Partly
93	Schaller, B.2017	YES	YES		YES	NO	YES	YES	YES	Partly	YES	NO	YES		YES	NO	Partly	NO	Partly	YES	Partly	YES	Partly	YES	Partly	Partly	Partly	YES	YES	NO	YES	YES	YES	YES	YES	YES	NO	NO	YES	Partly
96	Siallagan, S. F. 2019	YES	YES		YES	NO	NO	NO	Unclear(Based on the known information, it is not possible to determine whether all samples are included in each analysis)	NO	NO	NO	Partly		YES	NO	Partly	NO	Partly	YES	NO	NO	Unclear(Based on the known information, it is not possible to determine whether all samples are included in each analysis)	YES	Partly	Partly	NO	YES	YES	NO	YES	NO	YES	YES	NO	YES	NO	YES	YES	Partly
97	Smith, M. R. 2012	YES	YES		YES	NO	NO	NO	Unclear(Based on the known information, it is not possible to determine whether all samples are included in each analysis)	Partly	YES	NO	YES		YES	NO	Partly	NO	Partly	Partly	Partly	Partly	Unclear(Based on the known information, it is not possible to determine whether all samples are included in each analysis)	YES	Partly	Partly	NO	YES	YES	NO	Partly	NO	Partly	YES	NO	YES	NO	NO	NO	NO
98	Song, M. H. 2019	YES	YES		YES	NO	NO	YES	YES	NO	NO	NO	YES		YES	NO	Partly	Partly	Partly	Partly	Partly	NO	Partly	YES	Partly	Partly	NO	YES	YES	YES	YES	YES	Partly	YES	YES	YES	NO	NO	YES	Partly
99	Tian, Jinhuan 2015	YES	YES		Partly	NO	NO	NO	Unclear(Based on the known information, it is not possible to determine whether all samples are included in each analysis)	NO	YES	NO	YES		Item 7 does not apply to this animal study		Partly	NO	Partly	Partly	NO	NO	Unclear(Based on the known information, it is not possible to determine whether all samples are included in each analysis)	（Item 10b does not apply to this study）	Partly	Partly	NO	YES	NO	NO	Partly	NO	Partly	YES	NO	YES	NO	NO	NO	Partly
101	Tian, L. 2018	YES	YES		YES	NO	YES	YES	YES	NO	NO	NO	YES		YES	NO	Partly	NO	Partly	Partly	NO	YES	Partly	YES	Partly	Partly	NO	YES	YES	NO	Partly	YES	Partly	YES	NO	YES	NO	YES	NO	Partly
102	Torkian, A. 2021	YES	YES		YES	NO	NO	NO	YES	NO	NO	NO	YES		Item 7 does not apply to this animal study		Partly	NO	Partly	YES	NO	Partly	YES	（Item 10b does not apply to this study）	Partly	Partly	NO	YES	YES	NO	YES	NO	YES	Partly	NO	YES	NO	NO	NO	Partly
103	Torroni, A.2021	YES	YES		YES	NO	YES	YES	YES	NO	NO	NO	YES		YES	NO	Partly	NO	Partly	Partly	Partly	NO	Partly	YES	Partly	Partly	NO	YES	YES	Partly	Partly	YES	Partly	YES	YES	YES	NO	NO	YES	YES
104	Torroni, A. 2017	YES	YES		YES	NO	NO	NO	Unclear(Based on the known information, it is not possible to determine whether all samples are included in each analysis)	NO	YES	NO	YES		YES	YES	Partly	NO	Partly	YES	NO	YES	Unclear(Based on the known information, it is not possible to determine whether all samples are included in each analysis)	YES	Partly	Partly	NO	YES	Partly	Partly	Partly	NO	YES	YES	YES	YES	NO	NO	NO	YES
105	Torroni, A. 2018	YES	YES		YES	NO	YES	YES	YES	NO	NO	NO	YES		Item 7 does not apply to this animal study		Partly	NO	Partly	YES	NO	NO	Partly	（Item 10b does not apply to this study）	Partly	Partly	NO	YES	Partly	Partly	YES	YES	YES	YES	YES	YES	NO	NO	NO	Partly
106	Ullmann, B. 2013	YES	YES		NO	NO	YES	YES	Unclear(Based on the known information, it is not possible to determine whether all samples are included in each analysis——The total number of experimental animals was not reported in the article)	NO	NO	NO	YES		YES	YES	Partly	NO	Unclear(The operation process of this experiment is based on the previous literature. According to the known information, it is impossible to know to what extent the study follows the previous operation process (including drug, dose, time, etc.)	YES	NO	NO	Unclear(Based on the known information, it is not possible to determine whether all samples are included in each analysis)	（Item 10b does not apply to this study）	Partly	Partly	NO	YES	YES	NO	Partly	YES	YES	YES	NO	YES	NO	NO	NO	Partly
107	Ulum, Mokhamad F.2015	YES	YES		YES	NO	YES	YES	YES	NO	NO	NO	YES		YES	NO	YES	NO	Partly	YES	NO	YES	YES	（Item 10b does not apply to this study）	Partly	YES	NO	YES	YES	Partly	YES	YES	YES	YES	YES	YES	NO	NO	NO	Partly
109	Wang, Cheng-Yue 2018	YES	YES		YES	NO	NO	NO	YES	NO	NO	NO	YES		YES	YES	Partly	Partly	Partly	YES	YES	NO	YES	YES	Partly	Partly	NO	YES	NO	Partly	YES	NO	YES	YES	NO	YES	NO	NO	NO	Partly
110	Wang, Haijian 2021	YES	YES		YES	NO	YES	YES	YES	NO	NO	NO	YES		YES	NO	YES	Partly	Partly	YES	NO	NO	Partly	YES	Partly	Partly	NO	YES	YES	NO	YES	YES	YES	YES	YES	YES	NO	NO	YES	NO
111	Wang, Jie 2021	YES	YES		YES	NO	YES	YES	YES	Partly	YES	NO	YES		YES	NO	Partly	Partly	Partly	Partly	NO	NO	Partly	YES	Partly	YES	NO	YES	YES	NO	Partly	YES	Partly	YES	YES	YES	NO	NO	YES	Partly
112	Wang, Wei 2020	YES	YES		YES	NO	NO	NO	Unclear(Based on the known information, it is not possible to determine whether all samples are included in each analysis)	Partly	YES	NO	YES		YES	NO	Partly	Partly	partly	Partly	NO	Partly	Unclear(Based on the known information, it is not possible to determine whether all samples are included in each analysis)	YES	Partly	Partly	NO	YES	YES	NO	Partly	NO	Partly	YES	YES	YES	NO	YES	YES	Partly
113	Wang, W. 2019	YES	YES		YES	NO	NO	NO	Unclear(Based on the known information, it is not possible to determine whether all samples are included in each analysis)	Partly	YES	NO	YES		Item 7 does not apply to this animal study		YES	NO	Partly	Partly	NO	Partly	Unclear(Based on the known information, it is not possible to determine whether all samples are included in each analysis)	（Item 10b does not apply to this study）	Partly	Partly	NO	YES	YES	NO	Partly	NO	Partly	YES	YES	YES	NO	NO	NO	Partly
114	Wang, Yansong 2019	YES	YES		YES	NO	NO	NO	YES	NO	NO	NO	YES		Item 7 does not apply to this animal study		Partly	Partly	Partly	Partly	Partly	NO	Partly	（Item 10b does not apply to this study）	Partly	Partly	NO	YES	YES	NO	Partly	NO	Partly	YES	NO	YES	NO	NO	YES	Partly
115	Wang, Z. 2020	YES	YES		YES	NO	YES	YES	Unclear(Based on the known information, it is not possible to determine whether all samples are included in each analysis)	NO	NO	YES	YES		YES	NO	Partly	Partly	Partly	YES	Partly	Partly	Unclear(Based on the known information, it is not possible to determine whether all samples are included in each analysis)	YES	Partly	Partly	NO	YES	YES	YES	Partly	YES	YES	YES	NO	YES	NO	YES	YES	Partly
116	Wegener, B. 2021	YES	YES		YES	YES	YES	YES	YES	NO	NO	NO	YES		YES	NO	Partly	NO	Partly	YES	Partly	YES	Partly	YES	Partly	Partly	NO	YES	YES	NO	YES	YES	YES	YES	YES	YES	NO	YES	YES	Partly
119	Willbold, E. 2011	YES	YES		YES	NO	YES	YES	YES	NO	YES	NO	YES		Item 7 does not apply to this animal study		Partly	Partly	Partly	YES	NO	Partly	Partly	（Item 10b does not apply to this study）	Partly	Partly	NO	YES	Partly	Partly	YES	YES	YES	YES	NO	YES	NO	NO	NO	Partly
120	Witte, F. 2006	YES	YES		YES	NO	NO	NO	Unclear(Based on the known information, it is not possible to determine whether all samples are included in each analysis)	NO	NO	YES	YES		YES	NO	Partly	NO	Partly	Partly	NO	Partly	Unclear(Based on the known information, it is not possible to determine whether all samples are included in each analysis)	YES	Partly	Partly	NO	YES	YES	NO	NO	NO	Partly	YES	NO	YES	NO	NO	NO	Partly
121	Witte, F. 2007	YES	YES		YES	NO	YES	YES	YES	NO	NO	YES	YES		YES	NO	Partly	NO	Partly	Partly	NO	Partly	Partly	YES	Partly	Partly	NO	YES	Partly	NO	NO	YES	Partly	YES	NO	YES	NO	NO	NO	Partly
123	Wong, Hoi Man 2013	YES	YES		YES	NO	NO	NO	Unclear(Based on the known information, it is not possible to determine whether all samples are included in each analysis)	NO	NO	NO	YES		Item 7 does not apply to this animal study		YES	Partly	Partly	YES	NO	Partly	Unclear(Based on the known information, it is not possible to determine whether all samples are included in each analysis)	（Item 10b does not apply to this study）	Partly	Partly	NO	YES	YES	NO	YES	NO	YES	YES	NO	YES	NO	NO	NO	Partly
124	Wu, Shuang 2019	YES	YES		YES	NO	NO	NO	Unclear(Based on the known information, it is not possible to determine whether all samples are included in each analysis)	Partly	YES	NO	YES		Item 7 does not apply to this animal study		YES	NO	Partly	Partly	YES	Partly	Unclear(Based on the known information, it is not possible to determine whether all samples are included in each analysis)	（Item 10b does not apply to this study）	Partly	Partly	NO	YES	YES	YES	YES	NO	Partly	YES	YES	YES	NO	NO	YES	Partly
125	Wu, Shuang 2021	YES	YES		YES	NO	NO	NO	Unclear(Based on the known information, it is not possible to determine whether all samples are included in each analysis)	NO	NO	NO	YES		YES	NO	YES	NO	Partly	Partly	Partly	Partly	Unclear(Based on the known information, it is not possible to determine whether all samples are included in each analysis)	YES	Partly	Partly	NO	YES	YES	Partly	YES	NO	Partly	YES	NO	YES	NO	YES	NO	Partly
126	Wu, Y. 2019	YES	YES		YES	NO	NO	NO	Unclear(Based on the known information, it is not possible to determine whether all samples are included in each analysis)	Partly	YES	NO	YES		YES	NO	YES	NO	Partly	Partly	NO	Partly	Unclear(Based on the known information, it is not possible to determine whether all samples are included in each analysis)	YES	Partly	Partly	NO	YES	Partly	NO	YES	NO	Partly	YES	NO	YES	NO	NO	NO	Partly
127	Wu, Y. F. 2017	YES	YES		YES	NO	NO	NO	Unclear(Based on the known information, it is not possible to determine whether all samples are included in each analysis)	Partly	YES	NO	YES		Item 7 does not apply to this animal study		YES	Partly	Partly	Partly	NO	YES	Unclear(Based on the known information, it is not possible to determine whether all samples are included in each analysis)	（Item 10b does not apply to this study）	Partly	Partly	Partly	YES	Partly	Partly	YES	NO	Partly	YES	NO	YES	NO	NO	NO	Partly
129	Xi, Zheng 2020	YES	YES		YES	NO	NO	NO	Unclear(Based on the known information, it is not possible to determine whether all samples are included in each analysis)	Partly	YES	NO	YES		YES	NO	Partly	Partly	Partly	Partly	NO	Partly	Unclear(Based on the known information, it is not possible to determine whether all samples are included in each analysis)	（Item 10b does not apply to this study）	Partly	Partly	NO	YES	YES	NO	Partly	NO	Partly	YES	YES	YES	NO	NO	YES	Partly
130	Xiao, Chi 2018	YES	YES		YES	NO	YES	YES	YES	Partly	YES	NO	YES		YES	NO	Partly	Partly	Partly	Partly	Partly	Partly	Partly	YES	Partly	Partly	NO	YES	YES	Partly	YES	YES	Partly	YES	NO	YES	NO	NO	NO	Partly
133	Yang, Hongtao 2019	YES	YES		Partly	NO	Partly	Partly	Unclear(Based on the known information, it is not possible to determine whether all samples are included in each analysis)	Partly	YES	YES	YES		YES	NO	YES	Partly	Partly	Partly	NO	Partly	Unclear(Based on the known information, it is not possible to determine whether all samples are included in each analysis)	YES	Partly	Partly	NO	YES	YES	NO	Partly	Partly	Partly	YES	NO	YES	NO	NO	YES	Partly
134	Yang, Hongtao 2021	YES	YES		Partly	NO	NO	NO	Unclear(Based on the known information, it is not possible to determine whether all samples are included in each analysis)	Partly	YES	NO	YES		YES	NO	Partly	NO	Partly	Partly	Partly	Partly	Partly	YES	Partly	Partly	NO	YES	Partly	NO	Partly	NO	Partly	YES	NO	YES	NO	YES	YES	Partly
135	Ye, Li 2021	YES	YES		YES	NO	NO	NO	Unclear(Based on the known information, it is not possible to determine whether all samples are included in each analysis)	NO	NO	NO	YES		YES	NO	Partly	NO	Partly	YES	Partly	NO	Partly	YES	Partly	Partly	NO	YES	YES	NO	Partly	NO	YES	YES	YES	YES	NO	YES	YES	Partly
136	Yu, Kun 2013	YES	YES		YES	NO	NO	NO	Unclear(Based on the known information, it is not possible to determine whether all samples are included in each analysis)	Partly	YES	NO	YES		Item 7 does not apply to this animal study		Partly	NO	Partly	Partly	NO	NO	Unclear(Based on the known information, it is not possible to determine whether all samples are included in each analysis)	（Item 10b does not apply to this study）	Partly	Partly	NO	YES	YES	NO	NO	NO	Partly	YES	NO	YES	NO	NO	NO	NO
137	Yu, Weilin 2017	YES	YES		YES	NO	NO	NO	Unclear(Based on the known information, it is not possible to determine whether all samples are included in each analysis)	Partly	YES	NO	YES		YES	NO	Partly	NO	Partly	Partly	NO	NO	Unclear(Based on the known information, it is not possible to determine whether all samples are included in each analysis)	YES	Partly	Partly	NO	YES	NO	NO	YES	NO	Partly	YES	NO	YES	NO	NO	NO	Partly
138	Zeller-Plumhoff, Berit 2020	YES	YES		YES	NO	NO	NO	Unclear(Based on the known information, it is not possible to determine whether all samples are included in each analysis)	Partly	YES	NO	YES		Partly	NO	Partly	NO	Partly	Partly	Partly	Partly	Unclear(Based on the known information, it is not possible to determine whether all samples are included in each analysis)	YES	Partly	Partly	NO	YES	YES	Partly	YES	NO	Partly	YES	NO	YES	NO	YES	YES	Partly
139	Zhang, Chaoxing 2020	YES	YES		YES	NO	YES	YES	YES	Partly	YES	NO	YES		YES	NO	Partly	NO	Partly	Partly	NO	NO	Partly	YES	Partly	Partly	NO	YES	YES	NO	Partly	YES	Partly	YES	NO	YES	NO	NO	YES	YES
140	Zhang, Dandan 2020	YES	YES		NO	NO	NO	NO	NO	Partly	YES	NO	YES		YES	NO	Partly	NO	Unclear(The operation process of this experiment is based on the previous literature. According to the known information, it is impossible to know to what extent the study follows the previous operation process (including drug, dose, time, etc.)	YES	NO	Partly	Unclear(Based on the known information, it is not possible to determine whether all samples are included in each analysis;And the sample size is not reported)	YES	Partly	Partly	NO	YES	NO	NO	Unclear (The operation process of this experiment is based on the previous literature. According to the known information, it is impossible to know to what extent the study follows the previous operation process (including drug, dose, time, etc.)	NO	YES	YES	NO	YES	NO	NO	YES	Partly
142	Zhang, N. 2018	YES	YES		YES	NO	NO	NO	Unclear(Based on the known information, it is not possible to determine whether all samples are included in each analysis)	Partly	YES	YES	YES		YES	NO	YES	NO	Partly	Partly	Partly	YES	Unclear(Based on the known information, it is not possible to determine whether all samples are included in each analysis)	YES	Partly	Partly	NO	YES	YES	YES	YES	NO	Partly	YES	YES	YES	NO	NO	YES	Partly
144	Zhang, Qiang 2013	YES	YES		YES	NO	YES	YES	YES	NO	NO	NO	Partly		YES	NO	Partly	NO	Partly	YES	NO	NO	Partly	YES	Partly	Partly	NO	YES	YES	NO	YES	YES	YES	YES	YES	YES	NO	NO	NO	Partly
145	Zhang, Y. 2016	YES	YES		NO	YES	YES	YES	Unclear(The article does not provide the total number of experimental animals and the number of animals in each experimental group, so it is impossible to judge)	YES	YES	YES	YES		YES	YES	Partly	NO	Partly	YES	NO	Partly	Partly	YES	Partly	Partly	NO	YES	YES	NO	YES	Partly	YES	YES	NO	YES	NO	YES	YES	Partly
146	Zhang, Z. 2021	YES	YES		YES	NO	NO	NO	Unclear(Based on the known information, it is not possible to determine whether all samples are included in each analysis)	partly	YES	NO	YES		YES	NO	YES	NO	Partly	Partly	NO	Partly	Unclear(Based on the known information, it is not possible to determine whether all samples are included in each analysis)	YES	Partly	Partly	NO	YES	YES	NO	YES	NO	Partly	YES	NO	YES	NO	NO	YES	Partly
147	Zhang, Z. 2021	YES	YES		YES	NO	NO	NO	Unclear(Based on the known information, it is not possible to determine whether all samples are included in each analysis)	NO	NO	NO	YES		YES	NO	Partly	NO	Partly	Partly	NO	Partly	Unclear(Based on the known information, it is not possible to determine whether all samples are included in each analysis)	YES	Partly	Partly	NO	YES	YES	Partly	YES	NO	Partly	YES	NO	YES	NO	NO	YES	Partly
148	Zhao, D. 2018	YES	YES		YES	NO	YES	YES	YES	NO	NO	NO	YES		YES	NO	Partly	Partly	Partly	YES	NO	YES	YES	YES	Partly	Partly	NO	YES	YES	Partly	YES	YES	YES	YES	YES	YES	NO	NO	NO	Partly
149	Zhu, Donghui 2019	YES	YES		YES	NO	NO	NO	Unclear(Based on the known information, it is not possible to determine whether all samples are included in each analysis)	NO	NO	NO	YES		Item 7 does not apply to this animal study		YES	Partly	Partly	Partly	Partly	NO	Unclear(Based on the known information, it is not possible to determine whether all samples are included in each analysis)	（Item 10b does not apply to this study）	Partly	Partly	NO	YES	YES	Partly	Partly	NO	Partly	YES	YES	YES	NO	NO	YES	YES
150	Zhuang, J. 2016	YES	YES		YES	NO	YES	YES	YES	partly	YES	NO	YES		YES	NO	YES	Partly	Partly	Partly	NO	NO	Partly	YES	Partly	Partly	NO	YES	YES	NO	Partly	YES	Partly	YES	NO	YES	NO	NO	YES	YES
151	Zhuang, Y. 2021	YES	YES		YES	NO	NO	NO	Unclear(Based on the known information, it is not possible to determine whether all samples are included in each analysis)	Partly	YES	NO	YES		YES	NO	Partly	NO	Partly	YES	NO	Partly	Unclear(Based on the known information, it is not possible to determine whether all samples are included in each analysis)	YES	Partly	Partly	NO	YES	YES	NO	Partly	NO	YES	YES	NO	YES	NO	NO	YES	Partly
153	Bahatibieke, A. 2021	YES	YES		YES	NO	YES	YES	YES	NO	NO	NO	YES		YES	NO	Partly	NO	Partly	YES	NO	NO	Partly	YES	Partly	Partly	NO	YES	NO	NO	Partly	YES	YES	YES	NO	YES	NO	NO	YES	Partly
154	Berglund, I. S. 2016	YES	YES		YES	NO	YES	YES	YES	Partly	YES	NO	YES		YES	NO	YES	NO	Partly	YES	Partly	YES	Partly	YES	Partly	Partly	NO	YES	YES	Partly	YES	YES	YES	YES	NO	YES	NO	NO	NO	Partly
155	Bondarenko, A. 2014	YES	YES		Partly	NO	NO	NO	Unclear(Based on the known information, it is not possible to determine whether all samples are included in each analysis)	NO	NO	YES	YES		YES	NO	YES	NO	Partly	YES	NO	NO	Unclear(Based on the known information, it is not possible to determine whether all samples are included in each analysis)	YES	Partly	Partly	NO	YES	YES	NO	Partly	NO	YES	YES	NO	YES	NO	NO	NO	Partly
156	Dang, L. H. N.2019	YES	YES		YES	NO	YES	YES	YES	Partly	YES	NO	YES		YES	NO	YES	NO	Partly	YES	Partly	NO	Partly	YES	Partly	Partly	NO	YES	YES	Partly	YES	YES	YES	YES	YES	YES	NO	YES	YES	Partly
157	Erdmann, Nina 2011	YES	YES		YES	NO	YES	YES	YES	Partly	YES	NO	YES		Item 7 does not apply to this animal study		Partly	NO	Partly	YES	NO	YES	Partly	（Item 10b does not apply to this study）	Partly	Partly	NO	YES	YES	NO	YES	YES	YES	YES	YES	YES	NO	NO	NO	Partly
158	Erdmann, N. 2010	YES	YES		YES	NO	YES	YES	YES	Partly	YES	NO	YES		YES	NO	YES	NO	Partly	YES	NO	YES	Partly	YES	Partly	Partly	NO	YES	YES	NO	YES	YES	YES	YES	NO	YES	NO	NO	YES	Partly
159	Fischerauer, S. F. 2013	YES	YES		YES	NO	YES	YES	YES	Partly	YES	NO	YES		YES	NO	YES	NO	Unclear(The operation process of this experiment is based on the previous literature. According to the known information, it is impossible to know to what extent the study follows the previous operation process (including drug, dose, time, etc.)	YES	Partly	Partly	YES	YES	YES	Partly	NO	YES	YES	Partly	YES	YES	YES	YES	NO	YES	NO	NO	NO	Partly
160	Gao, Hong 2016	YES	YES		YES	NO	YES	YES	YES	NO	NO	NO	YES		Item 7 does not apply to this animal study		Partly	Partly	Partly	YES	NO	NO	Partly	（Item 10b does not apply to this study）	Partly	Partly	NO	YES	NO	NO	YES	YES	YES	YES	NO	YES	NO	NO	YES	Partly
161	Gao, Z. 2019	YES	YES		YES	NO	NO	NO	Unclear(Based on the known information, it is not possible to determine whether all samples are included in each analysis)	Partly	YES	NO	YES		Item 7 does not apply to this animal study		Partly	NO	Partly	NO	Partly	NO	Unclear(Based on the known information, it is not possible to determine whether all samples are included in each analysis)	（Item 10b does not apply to this study）	Partly	Partly	NO	YES	YES	YES	YES	NO	NO	YES	NO	YES	NO	NO	YES	Partly
162	Guan, X. 2014	YES	YES		YES	NO	NO	NO	Unclear(Based on the known information, it is not possible to determine whether all samples are included in each analysis)	NO	NO	NO	YES		Item 7 does not apply to this animal study		Partly	NO	Partly	Partly	NO	NO	Unclear(Based on the known information, it is not possible to determine whether all samples are included in each analysis)	（Item 10b does not apply to this study）	Partly	Partly	NO	YES	YES	NO	Partly	NO	Partly	YES	NO	YES	NO	NO	YES	Partly
163	Han, H. S. 2020	YES	YES		YES	NO	NO	NO	Unclear(Based on the known information, it is not possible to determine whether all samples are included in each analysis)	NO	NO	NO	YES		Item 7 does not apply to this animal study		Partly	NO	Partly	Partly	Partly	NO	Unclear(Based on the known information, it is not possible to determine whether all samples are included in each analysis)	（Item 10b does not apply to this study）	Partly	Partly	NO	YES	YES	NO	YES	NO	Partly	YES	NO	YES	NO	YES	YES	Partly
164	Han, P. 2014	YES	YES		YES	NO	NO	NO	Unclear(Based on the known information, it is not possible to determine whether all samples are included in each analysis)	NO	NO	NO	NO		YES	NO	Partly	NO	Partly	Partly	NO	NO	Partly	YES	Partly	Partly	NO	YES	YES	NO	Partly	NO	Partly	YES	NO	YES	NO	NO	YES	Partly
165	Henderson, S. E. 2014	YES	YES		YES	NO	NO	NO	Unclear(Based on the known information, it is not possible to determine whether all samples are included in each analysis)	NO	NO	NO	YES		Item 7 does not apply to this animal study		YES	Partly	Partly	YES	NO	YES	Unclear(Based on the known information, it is not possible to determine whether all samples are included in each analysis)	（Item 10b does not apply to this study）	Partly	Partly	NO	YES	YES	Partly	YES	NO	YES	YES	YES	YES	NO	NO	NO	Partly
167	Huehnerschulte, T. A. 2012	YES	YES		YES	NO	YES	YES	YES	Partly	YES	NO	YES		YES	YES	YES	Partly	Partly	YES	Partly	Partly	Partly	YES	Partly	Partly	NO	YES	YES	Partly	YES	YES	YES	YES	NO	YES	NO	NO	YES	Partly
169	Kim, Seo-Young 2020	YES	YES		YES	NO	NO	NO	Unclear(Based on the known information, it is not possible to determine whether all samples are included in each analysis)	NO	NO	NO	YES		Item 7 does not apply to this animal study		YES	NO	Partly	YES	NO	YES	Unclear(Based on the known information, it is not possible to determine whether all samples are included in each analysis)	（Item 10b does not apply to this study）	Partly	Partly	NO	YES	YES	NO	YES	NO	YES	YES	NO	YES	NO	NO	YES	Partly
170	Kim, Y. K. 2020	YES	YES		YES	NO	NO	NO	Unclear(Based on the known information, it is not possible to determine whether all samples are included in each analysis)	NO	NO	NO	YES		Item 7 does not apply to this animal study		Partly	Partly	Partly	Partly	NO	NO	Unclear(Based on the known information, it is not possible to determine whether all samples are included in each analysis)	（Item 10b does not apply to this study）	Partly	Partly	NO	YES	YES	NO	NO	NO	Partly	YES	NO	YES	NO	NO	YES	Partly
171	Kim, Y. K. 2018	YES	YES		YES	NO	NO	NO	Unclear(Based on the known information, it is not possible to determine whether all samples are included in each analysis)	NO	NO	NO	YES		YES	NO	Partly	Partly	Partly	Partly	NO	NO	Unclear(Based on the known information, it is not possible to determine whether all samples are included in each analysis)	YES	Partly	Partly	NO	YES	YES	NO	Partly	NO	Partly	YES	NO	YES	NO	NO	YES	Partly
172	Kim, Yu-Kyoung 2020	YES	YES		YES	NO	NO	NO	Unclear(Based on the known information, it is not possible to determine whether all samples are included in each analysis)	NO	NO	NO	YES		Item 7 does not apply to this animal study		Partly	Partly	Partly	YES	NO	NO	Unclear(Based on the known information, it is not possible to determine whether all samples are included in each analysis)	（Item 10b does not apply to this study）	Partly	Partly	NO	YES	YES	NO	NO	NO	YES	YES	NO	YES	NO	NO	YES	Partly
173	Kleer-Reiter, N. 2021	YES	YES		YES	NO	NO	NO	Unclear(Based on the known information, it is not possible to determine whether all samples are included in each analysis)	Partly	YES	NO	YES		YES	NO	YES	Partly	Partly	YES	Partly	YES	Unclear(Based on the known information, it is not possible to determine whether all samples are included in each analysis)	YES	Partly	Partly	NO	YES	YES	YES	YES	NO	YES	YES	NO	YES	NO	YES	NO	Partly
175	Koo, Y. 2017	YES	YES		NO	NO	YES	YES	Unclear(The article does not provide the total number of experimental animals and the number of animals in each experimental group, so it is impossible to judge)	Partly	YES	NO	YES		Item 7 does not apply to this animal study		Partly	NO	Partly	YES	NO	NO	Partly	（Item 10b does not apply to this study）	Partly	Partly	NO	YES	YES	NO	Partly	NO	YES	YES	NO	YES	NO	NO	YES	Partly
176	Kraus, T. 2018	YES	YES		YES	NO	YES	YES	YES	Partly	YES	NO	YES		YES	YES	YES	NO	Partly	YES	NO	YES	Partly	YES	Partly	Partly	NO	YES	YES	Partly	YES	YES	YES	YES	NO	YES	NO	NO	NO	Partly
177	Kraus, T. 2012	YES	YES		YES	NO	YES	YES	YES	NO	NO	NO	YES		YES	NO	YES	NO	Partly	YES	Partly	YES	Partly	YES	Partly	Partly	YES	YES	YES	YES	YES	YES	YES	YES	NO	YES	NO	NO	NO	Partly
178	Kraus, T. 2014	YES	YES		YES	NO	YES	YES	YES	Partly	YES	NO	YES		YES	YES	YES	Partly	Partly	YES	Partly	YES	Partly	YES	Partly	Partly	NO	YES	YES	YES	YES	YES	YES	YES	YES	YES	NO	NO	NO	Partly
179	Krause, Annett 2010	YES	YES		YES	NO	YES	YES	YES	NO	NO	NO	YES		Item 7 does not apply to this animal study		YES	NO	Partly	YES	NO	Partly	Partly	（Item 10b does not apply to this study）	Partly	Partly	NO	YES	YES	NO	NO	YES	YES	YES	NO	YES	NO	NO	NO	Partly
180	Lee, J. W. 2016	YES	YES		YES	NO	NO	NO	Unclear(Based on the known information, it is not possible to determine whether all samples are included in each analysis)	NO	NO	NO	YES		NO	NO	Partly	Partly	Partly	YES	Partly	Partly	Unclear(Based on the known information, it is not possible to determine whether all samples are included in each analysis)	YES	Partly	Partly	NO	YES	YES	Partly	YES	NO	YES	YES	NO	YES	NO	NO	YES	Partly
181	Li, Z. 2008	YES	YES		YES	NO	NO	NO	Unclear(Based on the known information, it is not possible to determine whether all samples are included in each analysis)	Partly	YES	NO	YES		YES	NO	YES	Partly	Partly	Partly	NO	NO	Unclear(Based on the known information, it is not possible to determine whether all samples are included in each analysis)	YES	Partly	Partly	NO	YES	NO	NO	YES	NO	Partly	YES	NO	YES	NO	NO	NO	Partly
182	Lim, H. K. 2017	YES	YES		YES	NO	YES	YES	YES	NO	NO	NO	YES		YES	NO	YES	NO	Partly	YES	NO	Partly	Partly	YES	Partly	Partly	NO	YES	NO	NO	YES	YES	YES	YES	YES	YES	NO	NO	NO	Partly
183	Lindtner, R. A. 2013	YES	YES		YES	NO	YES	YES	YES	Partly	YES	YES	YES		YES	NO	YES	Partly	Partly	YES	Partly	YES	Partly	YES	Partly	Partly	NO	YES	Partly	YES	YES	YES	YES	YES	YES	YES	NO	NO	NO	YES
184	M, S. A. 2021	YES	YES		YES	NO	YES	YES	YES	Partly	YES	NO	YES		YES	NO	YES	NO	Partly	YES	Partly	Partly	Partly	YES	Partly	Partly	NO	YES	YES	YES	Partly	YES	YES	YES	NO	YES	NO	YES	YES	Partly
185	Merlo, Julieta L. 2021	YES	YES		Partly	NO	YES	YES	Unclear(The number of test groups is not clear)	Partly	YES	NO	YES	NO	YES	NO	Partly	NO	Partly	YES	Partly	Partly	Partly	YES	Partly	Partly	NO	YES	YES	YES	YES	YES	YES	YES	NO	YES	NO	NO	YES	Partly
186	Myrissa, A.2017	YES	YES		YES	NO	YES	YES	YES	NO	NO	NO	YES		YES	NO	YES	NO	Unclear(The operation process of this experiment is based on the previous literature. According to the known information, it is impossible to know to what extent the study follows the previous operation process (including drug, dose, time, etc.)	Partly	NO	Partly	Partly	YES	Partly	YES	NO	YES	YES	NO	Unclear (The operation process of this experiment is based on the previous literature. According to the known information, it is impossible to know to what extent the study follows the previous operation process (including drug, dose, time, etc.)	YES	Partly	YES	YES	YES	NO	NO	NO	Partly
187	Niu, J. 2013	YES	YES		NO	NO	NO	NO	NO	NO	NO	NO	YES		Item 7 does not apply to this animal study		Partly	NO	Partly	YES	NO	NO	Unclear(Based on the known information, it is not possible to determine whether all samples are included in each analysis;In addition, the total number of experimental animals and the number of animals in each experimental group were not reported)	（Item 10b does not apply to this study）	Partly	Partly	NO	YES	NO	NO	Partly	NO	YES	YES	NO	YES	NO	NO	NO	Partly
188	Oshibe, N. 2019	YES	YES		YES	NO	YES	YES	YES	NO	NO	NO	YES		YES	NO	Partly	NO	Partly	YES	NO	Partly	Partly	YES	Partly	Partly	NO	YES	YES	NO	Partly	YES	YES	YES	NO	YES	NO	NO	YES	Partly
189	Pichler, Karin 2014	YES	YES		YES	NO	YES	YES	YES	NO	NO	NO	YES		YES	NO	YES	NO	Partly	YES	Partly	Partly	Partly	YES	Partly	Partly	NO	YES	YES	YES	YES	YES	YES	YES	NO	YES	NO	NO	NO	Partly
190	Qi, Z. R. 2014	YES	YES		YES	NO	YES	YES	YES	Partly	YES	NO	YES		YES	NO	YES	Partly	Partly	YES	Partly	Partly	Partly	YES	Partly	Partly	NO	YES	YES	Partly	Partly	YES	YES	YES	NO	YES	NO	NO	NO	NO
191	Qu, X.2020	YES	YES		YES	NO	NO	NO	NO	NO	NO	NO	YES		YES	NO	Partly	NO	Partly	YES	Partly	Partly	Partly	YES	Partly	Partly	NO	YES	YES	NO	Partly	NO	YES	YES	NO	YES	NO	NO	YES	Partly
192	Ragamouni, S. 2013	YES	YES		YES	NO	NO	NO	Unclear(Based on the known information, it is not possible to determine whether all samples are included in each analysis)	NO	NO	NO	YES		YES	NO	Partly	NO	Partly	Partly	Partly	Partly	Unclear(Based on the known information, it is not possible to determine whether all samples are included in each analysis;In addition, the total number of experimental animals and the number of animals in each experimental group were not reported)	YES	Partly	Partly	NO	YES	YES	Partly	YES	NO	Partly	YES	NO	YES	NO	NO	NO	Partly
193	Razavi, M. 2015	YES	YES		YES	NO	YES	YES	YES	NO	NO	NO	YES		Item 7 does not apply to this animal study		Partly	NO	Partly	YES	NO	NO	Partly	（Item 10b does not apply to this study）	Partly	Partly	NO	YES	YES	NO	YES	YES	YES	YES	NO	YES	NO	NO	NO	Partly
196	Rendenbach, C.2021	YES	YES		YES	NO	YES	YES	YES	Partly	YES	NO	YES	NO	YES	YES	YES	Partly	Partly	YES	Partly	Partly	Partly	YES	Partly	Partly	NO	YES	YES	YES	YES	YES	YES	YES	YES	YES	NO	NO	YES	YES
197	Schaller, B.2016	YES	YES		YES	NO	YES	YES	YES	Partly	YES	YES	YES		YES	YES	Partly	NO	Partly	YES	Partly	YES	Partly	YES	Partly	Partly	Partly	YES	YES	Partly	Partly	YES	YES	YES	YES	YES	NO	NO	YES	Partly
198	Schaller, B.2016	YES	YES		YES	NO	YES	YES	YES	Partly	YES	NO	YES		YES	YES	Partly	NO	Partly	YES	Partly	YES	Partly	YES	Partly	Partly	Partly	YES	YES	Partly	Partly	YES	YES	YES	YES	YES	NO	NO	YES	Partly
199	Sindilar, Eusebiu-Viorel 2021	YES	YES		Partly	NO	YES	YES	Unclear(The number of test groups is not clear)	Partly	YES	NO	YES		Item 7 does not apply to this animal study		Partly	Partly	Partly	YES	YES	YES	Partly	（Item 10b does not apply to this study）	Partly	Partly	NO	YES	YES	Partly	Partly	YES	YES	YES	NO	YES	NO	NO	YES	Partly
201	Sun, W. 2016	YES	YES		YES	NO	YES	YES	YES	Partly	YES	NO	YES		YES	NO	YES	Partly	Partly	Partly	Partly	Partly	Partly	YES	Partly	Partly	NO	YES	YES	Partly	YES	YES	Partly	YES	NO	YES	NO	NO	YES	Partly
202	Tan, L. 2014	YES	YES		YES	NO	NO	NO	Unclear(Based on the known information, it is not possible to determine whether all samples are included in each analysis)	Partly	YES	NO	YES		YES	NO	Partly	Partly	Partly	Partly	Partly	YES	Unclear(Based on the known information, it is not possible to determine whether all samples are included in each analysis)	NO	Partly	Partly	NO	YES	NO	Partly	YES	NO	Partly	YES	NO	YES	NO	NO	NO	Partly
203	Thormann, U.2015	YES	YES		YES	NO	YES	YES	YES	Partly	YES	NO	YES		YES	NO	Partly	NO	Partly	Partly	Partly	Partly	Partly	YES	Partly	Partly	NO	YES	YES	YES	NO	YES	Partly	YES	NO	YES	NO	NO	YES	Partly
204	Tie, D. 2016	YES	YES		YES	NO	YES	YES	YES	Partly	YES	NO	YES		YES	NO	Partly	Partly	Partly	Partly	Partly	YES	Partly	YES	Partly	Partly	NO	YES	YES	YES	YES	YES	Partly	YES	NO	YES	NO	NO	NO	Partly
205	Trinca, Lucia Carmen 2015	YES	YES		YES	NO	NO	NO	Unclear(Based on the known information, it is not possible to determine whether all samples are included in each analysis)	NO	NO	NO	YES		NO	NO	Partly	Partly	Partly	Partly	Partly	Partly	Unclear(Based on the known information, it is not possible to determine whether all samples are included in each analysis)	YES	Partly	Partly	NO	YES	NO	YES	Partly	NO	Partly	YES	NO	YES	NO	NO	NO	NO
207	Wang, X. 2019	YES	YES		YES	NO	YES	YES	YES	YES	YES	YES	YES		YES	NO	YES	Partly	Partly	YES	NO	YES	Partly	YES	Partly	Partly	NO	YES	YES	Partly	YES	YES	YES	YES	NO	YES	NO	NO	YES	Partly
210	Xu, L.2009	YES	YES		YES	NO	NO	NO	NO	NO	NO	NO	YES		YES	NO	Partly	Partly	Partly	Partly	Partly	YES	Unclear(Based on the known information, it is not possible to determine whether all samples are included in each analysis)	YES	Partly	Partly	NO	YES	NO	Partly	YES	NO	Partly	YES	NO	YES	NO	NO	NO	Partly
211	Yang, H. 2020	YES	YES		YES	NO	YES	YES	NO	Partly	YES	NO	NO		YES	NO	YES	Partly	Partly	Partly	Partly	NO	Partly	YES	Partly	Partly	NO	YES	YES	Partly	Partly	YES	Partly	YES	YES	YES	NO	YES	YES	Partly
212	Yang, J. X.2012	YES	YES		YES	NO	NO	NO	NO	NO	NO	NO	YES		NO	NO	Partly	Partly	Partly	YES	Partly	Partly	Unclear(Based on the known information, it is not possible to determine whether all samples are included in each analysis)	YES	Partly	Partly	NO	YES	NO	Partly	YES	NO	YES	YES	NO	YES	NO	NO	YES	Partly
213	Yu, K. 2018	YES	YES		YES	NO	YES	YES	YES	Partly	YES	NO	YES		YES	NO	Partly	NO	Partly	YES	NO	Partly	Partly	YES	Partly	Partly	NO	YES	YES	NO	YES	YES	YES	YES	NO	YES	NO	NO	NO	NO
217	Husak, Yevheniia 2018	YES	YES		YES	NO	NO	NO	NO	Partly	YES	NO	YES		Item 7 does not apply to this animal study		Partly	NO	Partly	Partly	NO	NO	Unclear(Based on the known information, it is not possible to determine whether all samples are included in each analysis)	（Item 10b does not apply to this study）	Partly	Partly	NO	YES	NO	NO	Partly	NO	Partly	YES	NO	YES	NO	NO	YES	Partly
219	Marco, I. 2017	YES	YES		YES	NO	NO	NO	YES	NO	NO	NO	YES		Item 7 does not apply to this animal study		YES	NO	Partly	YES	NO	NO	YES	（Item 10b does not apply to this study）	Partly	Partly	NO	YES	YES	NO	Partly	NO	YES	YES	NO	YES	NO	NO	YES	YES
220	Miura, C.2016	YES	YES		YES	NO	YES	YES	YES	Partly	YES	YES	YES		YES	NO	YES	NO	Partly	YES	NO	NO	Partly	YES	Partly	Partly	NO	YES	YES	NO	Partly	YES	YES	YES	NO	YES	NO	NO	NO	Partly
222	Pan, Chao 2020	YES	YES		YES	NO	NO	NO	Unclear(Based on the known information, it is not possible to determine whether all samples are included in each analysis)	Partly	YES	NO	YES		Item 7 does not apply to this animal study		Partly	NO	Partly	YES	NO	NO	Unclear(Based on the known information, it is not possible to determine whether all samples are included in each analysis)	（Item 10b does not apply to this study）	Partly	Partly	NO	YES	NO	NO	Partly	NO	YES	YES	NO	YES	NO	NO	YES	YES
223	Razavi, Mehdi 2015	YES	YES		NO	NO	YES	YES	Unclear(The total number of experimental animals and the number of animals in each experimental group were not reported)	NO	NO	NO	YES		Item 7 does not apply to this animal study		Partly	NO	Partly	YES	NO	NO	Unclear(The total number of experimental animals and the number of animals in each experimental group were not reported）	（Item 10b does not apply to this study）	Partly	Partly	NO	YES	YES	NO	Partly	YES	YES	YES	NO	YES	NO	NO	NO	Partly
227	Traverson, M. 2018	YES	YES		YES	NO	YES	YES	YES	NO	NO	NO	YES	NO	YES	YES	YES	NO	Partly	YES	Partly	Partly	Partly	YES	Partly	Partly	NO	YES	YES	YES	YES	YES	YES	YES	YES	YES	NO	NO	YES	YES
228	Trincă, L. C. 2021	YES	YES		NO	NO	YES	YES	Unclear(The total number of experimental animals and the number of animals in each experimental group were not reported)	NO	NO	NO	YES		YES	YES	Partly	Partly	Partly	YES	Partly	YES	Unclear(The total number of experimental animals and the number of animals in each experimental group were not reported）	YES	Partly	Partly	NO	YES	NO	Partly	YES	YES	YES	YES	NO	YES	NO	NO	YES	Partly
230	Wang, Jiali 2016	YES	YES		YES	NO	NO	NO	Unclear(Based on the known information, it is not possible to determine whether all samples are included in each analysis)	NO	NO	NO	YES		YES	NO	Partly	NO	Partly	YES	NO	Partly	Unclear(Based on the known information, it is not possible to determine whether all samples are included in each analysis)	YES	Partly	Partly	NO	YES	NO	NO	Partly	NO	YES	YES	YES	YES	NO	NO	YES	Partly
231	Wang, Qiang 2011	YES	YES		NO	NO	NO	NO	NO	NO	NO	NO	YES		Item 7 does not apply to this animal study		Partly	NO	Partly	Partly	NO	NO	Unclear(The total number of experimental animals and the number of animals in each experimental group were not reported）	（Item 10b does not apply to this study）	Partly	Partly	NO	YES	NO	Partly	NO	NO	Partly	YES	NO	YES	NO	NO	NO	Partly
234	Ha,Tong 2019	YES	YES		YES	NO	YES	YES	YES	Partly	YES	NO	YES		YES	NO	Partly	Partly	Partly	Partly	NO	Partly	Partly	YES	Partly	Partly	NO	YES	NO	Partly	Partly	YES	Partly	YES	NO	YES	NO	NO	NO	Partly
235	Han,Xu 2018	YES	YES		YES	NO	YES	YES	YES	NO	NO	NO	YES		Item 7 does not apply to this animal study		Partly	Partly	Partly	Partly	NO	Partly	Partly	（Item 10b does not apply to this study）	Partly	Partly	NO	YES	NO	NO	Partly	YES	Partly	YES	NO	YES	NO	NO	NO	Partly
236	Hong,Yansong 2008	YES	YES		YES	NO	YES	YES	YES	Partly	YES	NO	YES		Item 7 does not apply to this animal study		Partly	Partly	Partly	YES	Partly	Partly	Partly	（Item 10b does not apply to this study）	Partly	Partly	NO	YES	NO	Partly	YES	YES	YES	YES	NO	YES	NO	NO	NO	NO
237	Liao,Suixiang 2016	YES	YES		YES	NO	YES	YES	YES	NO	NO	NO	YES		YES	NO	YES	Partly	Partly	YES	Partly	Partly	Partly	YES	Partly	Partly	NO	YES	NO	Partly	YES	YES	YES	YES	NO	YES	NO	NO	NO	NO
238	Lu，Yanqin 2019	YES	YES		YES	NO	YES	YES	YES	NO	NO	NO	YES		Item 7 does not apply to this animal study		Partly	Partly	Partly	YES	NO	NO	Partly	（Item 10b does not apply to this study）	Partly	Partly	NO	YES	YES	NO	YES	YES	YES	YES	YES	YES	NO	NO	YES	YES
239	Miao,Bo 2009	YES	YES		YES	NO	YES	YES	YES	Partly	YES	NO	YES		Item 7 does not apply to this animal study		Partly	NO	Partly	YES	NO	NO	Partly	（Item 10b does not apply to this study）	Partly	Partly	NO	YES	NO	NO	YES	YES	YES	YES	NO	YES	NO	NO	NO	NO
240	Miao,Bo 2009	YES	YES		YES	NO	YES	YES	YES	Partly	YES	NO	YES		YES	YES	Partly	Partly	Partly	YES	NO	NO	YES	YES	Partly	Partly	NO	YES	NO	NO	YES	YES	YES	YES	NO	YES	NO	NO	NO	NO
241	Min,Jie 2015	YES	YES		YES	NO	YES	YES	YES	Partly	YES	NO	YES		YES	NO	YES	Partly	Partly	YES	NO	NO	Partly	YES	Partly	Partly	NO	YES	Partly	Partly	YES	YES	YES	YES	NO	YES	NO	NO	NO	Partly
243	Qin,Xiong 2016	YES	YES		YES	NO	YES	YES	YES	Partly	YES	NO	YES		YES	NO	YES	NO	Partly	YES	NO	NO	Partly	YES	Partly	Partly	NO	YES	Partly	Partly	YES	YES	YES	YES	NO	YES	NO	NO	NO	NO
244	Sun,Xirao 2020	YES	YES		YES	NO	YES	YES	YES	Partly	YES	NO	YES		YES	NO	YES	Partly	Partly	YES	Partly	NO	Partly	YES	Partly	Partly	NO	YES	YES	YES	YES	YES	YES	YES	NO	YES	NO	NO	NO	Partly
245	Sun,Xirao 2020	YES	YES		YES	NO	YES	YES	YES	NO	NO	NO	YES		YES	NO	YES	Partly	partly	YES	NO	NO	Partly	YES	Partly	Partly	NO	YES	YES	Partly	YES	YES	YES	YES	NO	YES	NO	NO	YES	YES
246	Tao,Hairong 2009	YES	YES		YES	NO	NO	NO	Unclear(Based on the known information, it is not possible to determine whether all samples are included in each analysis)	Partly	YES	NO	YES		YES	NO	Partly	Partly	Partly	YES	NO	NO	Unclear(Based on the known information, it is not possible to determine whether all samples are included in each analysis)	YES	Partly	Partly	NO	YES	NO	NO	YES	NO	YES	YES	NO	YES	NO	NO	NO	NO
247	Wang,Liang 2016	YES	YES		YES	NO	YES	YES	YES	Partly	YES	NO	YES		YES	YES	YES	Partly	Partly	YES	NO	NO	Partly	YES	Partly	Partly	NO	YES	YES	Partly	YES	YES	YES	YES	YES	YES	NO	NO	NO	Partly
249	Wang,Qing 2021	YES	YES		YES	NO	YES	YES	YES	Partly	YES	NO	YES		YES	NO	YES	Partly	Partly	YES	Partly	NO	Partly	YES	Partly	Partly	NO	YES	YES	Partly	YES	YES	YES	YES	NO	YES	NO	NO	NO	Partly
250	Wang,Shufeng 2013	YES	YES		Partly	NO	YES	YES	Unclear(The number of test groups is not clear)	NO	NO	NO	YES		YES	NO	Partly	NO	Partly	YES	Partly	NO	Partly	YES	Partly	Partly	NO	YES	NO	YES	YES	YES	YES	YES	NO	YES	NO	NO	NO	Partly
251	Wang,Xiang 2018	YES	YES		YES	NO	YES	YES	YES	Partly	YES	NO	YES		YES	NO	YES	Partly	Partly	YES	Partly	Partly	Partly	YES	Partly	Partly	NO	YES	YES	Partly	YES	YES	YES	YES	NO	YES	NO	NO	NO	Partly
252	Wang,Yongping 2020	YES	YES		YES	NO	NO	NO	Unclear(Based on the known information, it is not possible to determine whether all samples are included in each analysis)	Partly	YES	NO	YES		YES	NO	YES	Partly	Partly	YES	NO	NO	Unclear(Based on the known information, it is not possible to determine whether all samples are included in each analysis)	YES	Partly	Partly	NO	YES	YES	NO	YES	NO	YES	YES	NO	YES	NO	NO	YES	Partly
253	Wang,Zhanhui 2019	YES	YES		YES	NO	YES	YES	YES	Partly	YES	NO	YES		YES	NO	YES	Partly	Partly	YES	NO	NO	Partly	YES	Partly	Partly	NO	YES	NO	NO	YES	YES	YES	YES	YES	YES	NO	NO	NO	Partly
254	Zhang,Nan 2018	YES	YES		YES	NO	YES	YES	YES	Partly	YES	YES	YES	NO	YES	NO	YES	Partly	Partly	YES	Partly	Partly	Partly	YES	Partly	Partly	NO	YES	NO	YES	YES	YES	YES	YES	YES	YES	NO	NO	NO	Partly
256	Peng, Cheng 2015	YES	YES		YES	NO	YES	YES	YES	Partly	YES	NO	YES		Item 7 does not apply to this animal study		Partly	Partly	Partly	Partly	NO	Partly	Partly	（Item 10b does not apply to this study）	Partly	Partly	NO	YES	NO	Partly	Partly	YES	Partly	YES	NO	YES	NO	NO	NO	Partly
257	Yu, T.2021	YES	YES		YES	NO	YES	YES	YES	NO	NO	NO	YES		YES	NO	YES	NO	Partly	Partly	Partly	NO	Partly	YES	Partly	Partly	NO	YES	NO	Partly	Partly	YES	Partly	YES	YES	YES	NO	NO	NO	Partly
258	Barbeck, Mike 2020	YES	YES		Partly	NO	YES	YES	Unclear(The number of test groups is not clear)	Partly	YES	NO	YES		YES	NO	YES	Partly	Partly	YES	NO	NO	Partly	YES	Partly	Partly	NO	YES	YES	Partly	YES	YES	YES	YES	YES	YES	NO	NO	YES	YES
259	Daentzer, D. 2013	YES	YES		YES	NO	YES	YES	YES	Partly	YES	YES	YES		Item 7 does not apply to this animal study		YES	Partly	Partly	YES	NO	YES	Partly	（Item 10b does not apply to this study）	Partly	Partly	NO	YES	YES	NO	YES	YES	YES	YES	YES	YES	NO	NO	YES	Partly
260	Hamushan, M. 2020	YES	YES		Partly	NO	YES	YES	Unclear(The number of test groups is not clear)	Partly	YES	NO	YES		YES	NO	Partly	Partly	Partly	YES	Partly	Partly	Unclear（The total number of experimental animals and the number of experimental animals in each group were not reported）	YES	Partly	Partly	NO	YES	YES	Partly	YES	YES	YES	YES	NO	YES	NO	NO	YES	Partly
261	Kaya, R. A. 2007	YES	YES		YES	NO	YES	YES	YES	NO	NO	YES	YES		NO	NO	Partly	NO	Partly	YES	NO	NO	Partly	YES	Partly	Partly	NO	YES	NO	Partly	YES	YES	YES	YES	NO	YES	NO	NO	NO	NO
262	Lips, K. S. 2013	YES	YES		Partly	NO	NO	NO	Unclear(The total number of experimental animals and the number of experimental animals in each group were not reported）	NO	NO	YES	YES		YES	NO	Partly	Partly	Partly	Partly	Partly	Partly	Unclear（The total number of experimental animals and the number of experimental animals in each group were not reported）	YES	Partly	Partly	Partly	YES	YES	YES	Partly	NO	Partly	YES	NO	YES	NO	NO	YES	YES
263	Mao, Genwen 2021	YES	YES		YES	NO	YES	YES	YES	NO	YES	NO	YES		YES	NO	YES	Partly	Partly	YES	Partly	Partly	Partly	YES	Partly	Partly	NO	YES	YES	Partly	YES	YES	YES	YES	YES	YES	NO	NO	YES	Partly
265	Tai, Chien-Cheng 2021	YES	YES		YES	NO	NO	NO	Unclear(Based on the known information, it is not possible to determine whether all samples are included in each analysis)	YES	YES	NO	YES		YES	NO	Partly	Partly	Partly	YES	Partly	Partly	Unclear(Based on the known information, it is not possible to determine whether all samples are included in each analysis)	YES	Partly	Partly	NO	YES	YES	Partly	YES	YES	YES	YES	YES	YES	NO	YES	YES	Partly
266	Wang, J. 2017	YES	YES		Partly	NO	NO	NO	Unclear(The total number of experimental animals and the number of experimental animals in each group were not reported fully ）	NO	NO	NO	YES		YES	NO	Partly	NO	Partly	Partly	NO	Partly	Unclear(The total number of experimental animals and the number of experimental animals in each group were not reported fully ）	YES	Partly	Partly	Partly	YES	YES	NO	Partly	NO	Partly	YES	YES	YES	NO	NO	YES	Partly
267	Wong, C. C. 2019	YES	YES		YES	NO	NO	NO	Unclear(Based on the known information, it is not possible to determine whether all samples are included in each analysis)	Partly	YES	NO	YES		YES	NO	YES	NO	Partly	YES	Partly	NO	Partly	YES	Partly	Partly	NO	YES	YES	Partly	YES	NO	YES	YES	YES	YES	NO	NO	YES	Partly
268	Cheng, C. 2017	YES	YES		Partly	NO	NO	NO	Unclear(Based on the known information, it is not possible to determine whether all samples are included in each analysis)	NO	NO	NO	YES		YES	NO	YES	Partly	Partly	Partly	Partly	Partly	Unclear(Based on the known information, it is not possible to determine whether all samples are included in each analysis)	YES	Partly	Partly	NO	YES	YES	Partly	Partly	NO	Partly	YES	YES	NO	NO	NO	YES	NO
271	Zhan, W. 2018	YES	YES		YES	NO	NO	NO	Unclear(Based on the known information, it is not possible to determine whether all samples are included in each analysis)	Partly	YES	NO	YES		YES	NO	Partly	Partly	Partly	YES	Partly	NO	Unclear(Based on the known information, it is not possible to determine whether all samples are included in each analysis)	YES	Partly	Partly	NO	YES	YES	YES	Partly	NO	YES	YES	NO	YES	NO	NO	YES	YES
272	Xie, K.2021	YES	YES		NO	NO	NO	NO	NO	NO	NO	NO	YES		YES	NO	Partly	NO	Partly	Partly	NO	YES	Unclear(The article does not provide the total number of experimental animals and the number of animals in each experimental group, so it is impossible to judge)	YES	Partly	Partly	NO	YES	YES	NO	Partly	NO	Partly	YES	NO	YES	NO	NO	YES	Partly
273	Xu, Y.2016	YES	YES		YES	NO	NO	NO	Unclear(Based on the known information, it is not possible to determine whether all samples are included in each analysis)	NO	NO	NO	YES		YES	NO	YES	Partly	Partly	Partly	NO	YES	Unclear(Based on the known information, it is not possible to determine whether all samples are included in each analysis)	YES	Partly	Partly	NO	YES	NO	Partly	YES	NO	Partly	YES	NO	YES	NO	NO	NO	Partly
285	Amerstorfer, F2016	YES	YES		Partly	NO	YES	YES	Unclear(The number of test groups is not clear)	NO	NO	NO	YES		Item 7 does not apply to this animal study		YES	NO	Partly	Partly	Partly	Partly	Partly	（Item 10b does not apply to this study）	Partly	Partly	NO	YES	YES	YES	NO	YES	YES	YES	NO	YES	NO	NO	NO	Partly
286	Bian, D.2017	YES	YES		YES	NO	YES	YES	YES	NO	NO	NO	YES		Item 7 does not apply to this animal study		Partly	Partly	Partly	YES	Partly	NO	Partly	（Item 10b does not apply to this study）	Partly	Partly	NO	YES	YES	YES	YES	YES	YES	YES	NO	YES	NO	NO	NO	Partly
287	Brown, A.2015	YES	YES		YES	NO	YES	YES	YES	Partly	YES	NO	YES		YES	NO	Partly	Partly	Partly	Partly	NO	NO	Partly	YES	Partly	Partly	NO	YES	YES	Partly	YES	YES	YES	YES	YES	YES	NO	NO	NO	YES
288	Castellani, C.2011	YES	YES		YES	NO	YES	YES	YES	Partly	YES	NO	YES		YES	YES	Partly	NO	Partly	Partly	NO	Partly	Partly	YES	Partly	Partly	NO	YES	YES	YES	YES	YES	YES	YES	NO	YES	NO	NO	NO	YES
289	Cheng, P.2016	YES	YES		Partly	NO	YES	YES	Unclear(The number of test groups is not clear)	NO	NO	NO	YES		YES	NO	Partly	NO	Partly	Partly	NO	NO	Partly	YES	Partly	Partly	NO	YES	YES	YES	YES	YES	YES	YES	NO	YES	NO	NO	NO	Partly
290	Augustin, J.2020	YES	YES		Partly	NO	YES	YES	Unclear(The number of test groups is not clear)	Partly	YES	NO	YES		YES	YES	YES	Partly	Partly	Partly	Partly	YES	Partly	YES	Partly	Partly	NO	YES	YES	YES	YES	YES	YES	YES	NO	YES	NO	NO	YES	Partly
291	Cheon, K. H.2021	YES	YES		NO	NO	NO	NO	NO	NO	NO	NO	YES		YES	YES	Partly	Partly	Partly	Partly	NO	NO	Partly	YES	Partly	Partly	NO	YES	YES	Partly	Partly	NO	Partly	YES	NO	YES	NO	NO	YES	Partly
292	Gomes, P. S.2016	YES	YES		YES	NO	YES	YES	YES	Partly	YES	NO	YES		YES	YES	YES	Partly	Partly	Partly	NO	YES	Partly	YES	Partly	Partly	NO	YES	YES	NO	YES	YES	YES	YES	NO	YES	NO	NO	NO	Partly
293	Gu, X. N.2012	YES	YES		YES	NO	NO	NO	NO	Partly	YES	NO	YES		YES	NO	YES	NO	Partly	Partly	Partly	NO	Partly	YES	Partly	Partly	NO	YES	YES	Partly	Partly	NO	Partly	YES	NO	YES	NO	NO	NO	Partly
294	Hampp, C.2013	YES	YES		YES	NO	YES	YES	YES	Partly	YES	NO	YES		YES	YES	Partly	Partly	Partly	Partly	NO	Partly	Partly	YES	Partly	Partly	NO	YES	YES	NO	YES	YES	YES	YES	NO	YES	NO	NO	NO	Partly
295	Gao, J.2021	YES	YES		Partly	NO	NO	NO	Unclear(Based on the known information, it is not possible to determine whether all samples are included in each analysis)	NO	NO	NO	YES		Item 7 does not apply to this animal study		Partly	Partly	Partly	Partly	NO	NO	Partly	（Item 10b does not apply to this study）	Partly	Partly	NO	YES	YES	NO	Partly	NO	Partly	YES	NO	YES	NO	NO	YES	Partly
296	Hung, C. C.2019	YES	YES		YES	NO	NO	NO	NO	NO	NO	NO	YES		YES	NO	Partly	NO	Unclear (The operation process of this experiment is based on the previous literature. According to the known information, it is impossible to know to what extent the study follows the previous operation process (including drug, dose, time, etc.)	Partly	NO	YES	Partly	YES	Partly	Partly	NO	YES	YES	NO	Unclear (The operation process of this experiment is based on the previous literature. According to the known information, it is impossible to know to what extent the study follows the previous operation process (including drug, dose, time, etc.)	NO	Partly	YES	NO	YES	NO	NO	NO	Partly
297	Guo, X.2020	YES	YES		YES	NO	NO	NO	NO	Partly	YES	NO	YES		YES	NO	YES	Partly	Partly	Partly	Partly	YES	Unclear(Based on the known information, it is not possible to determine whether all samples are included in each analysis)	YES	Partly	Partly	NO	YES	YES	YES	Partly	NO	Partly	YES	NO	YES	NO	YES	YES	Partly
298	Jung, O.2021	YES	YES		YES	NO	NO	NO	NO	Partly	YES	NO	YES		YES	NO	Partly	Partly	Partly	Partly	Partly	YES	Partly	YES	Partly	Partly	NO	YES	YES	YES	Partly	NO	Partly	YES	NO	YES	NO	YES	YES	Partly
299	Kim, S. Y.2019	YES	YES		Partly	NO	NO	NO	Unclear(Based on the known information, it is not possible to determine whether all samples are included in each analysis)	NO	NO	NO	YES		Item 7 does not apply to this animal study		YES	NO	Partly	Partly	NO	Partly	Unclear(Based on the known information, it is not possible to determine whether all samples are included in each analysis)	（Item 10b does not apply to this study）	Partly	Partly	NO	YES	YES	NO	YES	NO	Partly	YES	NO	YES	NO	NO	YES	Partly
300	Klíma, K.2021	YES	YES		YES	YES	NO	NO	NO	Partly	YES	NO	YES		YES	NO	Partly	Partly	Partly	Partly	Partly	Partly	Unclear(Based on the known information, it is not possible to determine whether all samples are included in each analysis)	YES	Partly	Partly	NO	YES	YES	NO	Partly	NO	Partly	YES	NO	YES	NO	YES	YES	Partly
301	Yuncang Li 2012	YES	YES		NO	NO	NO	NO	NO	NO	NO	NO	YES		Item 7 does not apply to this animal study		YES	Partly	Partly	Partly	YES	Partly	Unclear(The total number of experimental animals was not reported; )	（Item 10b does not apply to this study）	Partly	Partly	NO	YES	YES	YES	YES	NO	Partly	YES	NO	YES	NO	NO	NO	Partly
302	Liebi, M.2021	YES	YES		NO	NO	NO	NO	NO	NO	NO	NO	YES		YES	NO	Partly	NO	Partly	Partly	NO	YES	Partly	YES	Partly	Partly	NO	YES	YES	Partly	Partly	NO	Partly	YES	NO	YES	NO	YES	YES	Partly
303	Lin, Z.2019	YES	YES		YES	NO	NO	NO	NO	NO	NO	NO	YES		YES	NO	YES	Partly	Partly	Partly	NO	Partly	Partly	YES	Partly	Partly	NO	YES	YES	NO	NO	NO	Partly	YES	NO	YES	NO	NO	YES	Partly
304	Liu, C.2020	YES	YES		YES	NO	NO	NO	NO	Partly	YES	NO	YES		Item 7 does not apply to this animal study		Partly	Partly	Partly	Partly	Partly	NO	Partly	（Item 10b does not apply to this study）	Partly	Partly	NO	YES	YES	NO	YES	NO	Partly	YES	NO	YES	NO	YES	YES	YES
305	Makkar, P.2018	YES	YES		YES	NO	NO	NO	NO	NO	NO	NO	YES		Item 7 does not apply to this animal study		Partly	NO	Partly	Partly	Partly	NO	Unclear(Based on the known information, it is not possible to determine whether all samples are included in each analysis)	（Item 10b does not apply to this study）	Partly	Partly	NO	YES	YES	Partly	YES	NO	Partly	YES	NO	YES	NO	NO	YES	Partly
306	Meischel, M.2017	YES	YES		YES	NO	NO	NO	NO	NO	NO	NO	YES		Item 7 does not apply to this animal study		YES	NO	Unclear (The operation process of this experiment is based on the previous literature. According to the known information, it is impossible to know to what extent the study follows the previous operation process (including drug, dose, time, etc.)	Partly	Partly	YES	Unclear(Based on the known information, it is not possible to determine whether all samples are included in each analysis;And the sample size is not reported)	（Item 10b does not apply to this study）	Partly	Partly	NO	YES	YES	YES	Partly	NO	Partly	YES	NO	YES	NO	NO	NO	Partly
307	Mushahary, D.2013	YES	YES		YES	NO	NO	NO	NO	NO	NO	NO	YES		YES	NO	YES	NO	Partly	Partly	Partly	Partly	Partly	NO	Partly	Partly	NO	YES	YES	NO	YES	NO	Partly	YES	NO	YES	NO	NO	YES	Partly
308	Mushahary, D.2014	YES	YES		YES	NO	NO	NO	NO	Partly	YES	NO	YES		YES	NO	Partly	NO	Partly	Partly	NO	Partly	Unclear(Based on the known information, it is not possible to determine whether all samples are included in each analysis)	YES	Partly	Partly	NO	YES	YES	NO	Partly	NO	Partly	YES	NO	YES	NO	NO	NO	Partly
309	Razavi, Mehdi2015	YES	YES		Partly	NO	YES	YES	Unclear(The number of test groups is not clear)	NO	NO	NO	YES		Item 7 does not apply to this animal study		Partly	Partly	Partly	Partly	NO	Partly	YES	（Item 10b does not apply to this study）	Partly	Partly	NO	YES	YES	NO	Partly	YES	YES	YES	NO	YES	NO	NO	NO	NO
310	Sun, J.2013	YES	YES		Partly	NO	NO	NO	Unclear(Based on the known information, it is not possible to determine whether all samples are included in each analysis)	Partly	YES	NO	YES		YES	NO	Partly	Partly	Partly	Partly	Partly	Partly	Unclear(Based on the known information, it is not possible to determine whether all samples are included in each analysis)	YES	Partly	Partly	NO	YES	YES	YES	Partly	NO	Partly	YES	NO	YES	NO	NO	NO	Partly
311	Sun, J.2021	YES	YES		YES	NO	YES	YES	YES	NO	NO	NO	YES		YES	NO	Partly	NO	Partly	Partly	Partly	NO	Partly	YES	Partly	Partly	NO	YES	YES	YES	YES	YES	YES	YES	NO	YES	NO	YES	YES	Partly
312	Wang, C.2019	YES	YES		YES	NO	NO	NO	NO	YES	YES	NO	YES		Item 7 does not apply to this animal study		YES	Partly	Partly	Partly	Partly	NO	Unclear(Based on the known information, it is not possible to determine whether all samples are included in each analysis)	（Item 10b does not apply to this study）	Partly	Partly	NO	YES	NO	Partly	Partly	NO	Partly	YES	NO	YES	NO	NO	NO	Partly
313	Wang, J.2018	YES	YES		NO	NO	NO	NO	Unclear(The article does not provide the total number of experimental animals and the number of animals in each experimental group, so it is impossible to judge)	NO	NO	NO	YES		YES	NO	Partly	NO	Partly	Partly	NO	Partly	Partly	YES	Partly	Partly	NO	YES	YES	NO	Partly	NO	Partly	YES	YES	YES	NO	NO	NO	Partly
314	Wang, J.2017	YES	YES		YES	NO	NO	NO	NO	NO	NO	NO	YES		YES	NO	Partly	Partly	Partly	Partly	NO	YES	Partly	YES	Partly	Partly	NO	YES	YES	NO	NO	NO	Partly	YES	YES	YES	NO	NO	YES	Partly
315	Wang, W.2015	YES	YES		YES	NO	NO	NO	NO	Partly	NO	NO	YES		YES	NO	Partly	Partly	Partly	Partly	Partly	NO	Unclear(Based on the known information, it is not possible to determine whether all samples are included in each analysis)	NO	Partly	Partly	NO	YES	YES	Partly	Partly	NO	Partly	YES	NO	YES	NO	NO	YES	Partly
316	Witte, F.2006	YES	YES		YES	NO	NO	NO	NO	Partly	NO	NO	YES		Item 7 does not apply to this animal study		Partly	NO	Partly	Partly	Partly	Partly	Unclear(Based on the known information, it is not possible to determine whether all samples are included in each analysis)	（Item 10b does not apply to this study）	Partly	Partly	NO	YES	YES	Partly	Partly	NO	Partly	YES	NO	YES	NO	NO	NO	Partly
317	Yu, W.2017	YES	YES		YES	NO	NO	NO	NO	Partly	NO	NO	YES		YES	NO	Partly	NO	Partly	Partly	NO	NO	Partly	YES	Partly	Partly	NO	YES	NO	NO	YES	NO	Partly	YES	NO	YES	NO	NO	NO	Partly
318	Yuan, W.2020	YES	YES		Partly	NO	NO	NO	Unclear(Based on the known information, it is not possible to determine whether all samples are included in each analysis)	Partly	YES	NO	YES		Item 7 does not apply to this animal study		Partly	NO	Partly	Partly	Partly	NO	Unclear(Based on the known information, it is not possible to determine whether all samples are included in each analysis)	（Item 10b does not apply to this study）	Partly	Partly	NO	YES	YES	Partly	NO	NO	Partly	YES	NO	YES	NO	NO	YES	Partly
319	Cheng, M.2016	YES	YES		Partly	NO	NO	NO	Unclear(Based on the known information, it is not possible to determine whether all samples are included in each analysis)	Partly	YES	NO	YES		YES	NO	YES	NO	Partly	Partly	NO	Partly	Partly	YES	Partly	Partly	NO	YES	YES	NO	Partly	NO	Partly	YES	NO	YES	NO	NO	YES	Partly
320	Li, Wenting2020	YES	YES		YES	NO	NO	NO	NO	Partly	YES	NO	YES		Item 7 does not apply to this animal study		Partly	Partly	Partly	Partly	NO	NO	Partly	（Item 10b does not apply to this study）	Partly	Partly	NO	YES	YES	NO	YES	NO	Partly	YES	NO	YES	NO	NO	YES	Partly
321	Li, B.2018	YES	YES		NO	NO	NO	NO	Unclear(The article does not provide the total number of experimental animals and the number of animals in each experimental group, so it is impossible to judge)	NO	NO	NO	YES		YES	NO	YES	NO	Partly	Partly	NO	NO	Partly	YES	Partly	Partly	NO	YES	YES	NO	YES	NO	Partly	YES	NO	YES	NO	NO	YES	Partly
322	Lin, Da-Jun2017	YES	YES		YES	NO	YES	YES	YES	Partly	YES	NO	YES		YES	NO	Partly	NO	Partly	Partly	Partly	Partly	Partly	YES	Partly	Partly	NO	YES	YES	Partly	YES	YES	YES	YES	NO	YES	NO	NO	YES	Partly
324	Chen,Hewei2021	YES	YES		YES	NO	NO	NO	NO	NO	NO	NO	YES		Item 7 does not apply to this animal study		YES	Partly	Partly	YES	Partly	NO	Unclear(Based on the known information, it is not possible to determine whether all samples are included in each analysis)	（Item 10b does not apply to this study）	Partly	Partly	NO	YES	YES	Partly	YES	NO	Partly	YES	NO	YES	NO	NO	NO	Partly
325	Wang,Yongping2021	YES	YES		YES	NO	NO	NO	NO	Partly	YES	NO	NO		YES	NO	YES	Partly	Partly	YES	YES	NO	Unclear(Based on the known information, it is not possible to determine whether all samples are included in each analysis)	NO	Partly	Partly	NO	YES	NO	YES	YES	NO	Partly	YES	NO	YES	NO	NO	NO	Partly
326	Wang,zhan2018	YES	YES		YES	NO	YES	YES	YES	Partly	YES	NO	YES		YES	NO	Partly	Partly	Partly	YES	YES	NO	YES	YES	Partly	Partly	NO	YES	YES	YES	Partly	YES	YES	YES	NO	YES	NO	NO	YES	YES
327	Yu,Qing2017	YES	YES		Partly	NO	YES	YES	Unclear(The number of test groups is not clear)	Partly	YES	NO	YES		YES	NO	YES	Partly	Partly	Partly	NO	NO	Partly	YES	Partly	Partly	NO	YES	YES	NO	NO	YES	YES	YES	YES	YES	NO	NO	NO	Partly
