# Supplementary material for: Quality of reporting and adherence to the ARRIVE guidelines 2.0 for preclinical degradable metal research in animal models of bone defect and fracture: a systematic review
Source: Regen Biomater. 2022 Oct 3;9:rbac076. doi: 10.1093/rb/rbac076 (PMC9632456; doi:10.1093/rb/rbac076)
Supplement: rbac076_Supplementary_Data [file rbac076_supplementary_data.zip › supplementary data 10.xlsx]

## Sheet: 必备10条数量+百分比
Item	Characteristic	Yes (N)		No (N)		Partly (N)		Unclear (N)
Study design	1a.	263	1	0	0	0	0	0	0
	1b.	263	1	0	0	0	0	0	0
Sample size	2a.	203	0.771863	19	0.0722433	40	0.152091	1	0.00380228
	2b.	4	0.0152091	259	0.984791	0	0	0	0
Inclusion and exclusion criteria	3a.	133	0.505703	127	0.48289	3	0.0114068	0	0
	3b.	134	0.509506	126	0.479087	3	0.0114068	0	0
	3c.	113	0.429658	42	0.159696	2	0.00760456	106	0.403042
Randomisation	4a.	4	0.0152091	140	0.532319	119	0.452471	0	0
	4b.	132	0.501901	131	0.498099	0	0	0	0
Blinding	5	20	0.0760456	243	0.923954	0	0	0	0
Outcome measures	6a.	256	0.973384	3	0.0114068	4	0.0152091	0	0
	6b.	0	0	7	0.875	1	0.125	0	0
Statistical methods	7a.	186	0.944162	7	0.035533	4	0.0203046	0	0
	7b.	30	0.152284	167	0.847716	0	0	0	0
Experimental animals	8a.	97	0.368821	0	0	166	0.631179	0	0
	8b.	0	0	150	0.570342	113	0.429658	0	0
Experimental procedures	9a.	3	0.0114068	0	0	251	0.954373	9	0.0342205
	9b.	137	0.520913	1	0.00380228	125	0.475285	0	0
	9c.	8	0.0304183	128	0.486692	127	0.48289	0	0
	9d.	55	0.209125	107	0.406844	101	0.38403	0	0
Results	10a.	12	0.0456274	0	0	155	0.589354	96	0.365019
	10b.	184	0.958333	7	0.0364583	1	0	0	0

## Sheet: %
Characteristic	Yes（%）	NO（%）	Partly（%）	Unclear（%）
1a.Compared group and control group	1	0	0	0
1b.Experimental unit	1	0	0	0
2a. Number of experimental units	0.771863	0.0722433	0.152091	0.00380228
2b.How the sample size was decided	0.0152091	0.984791	0	0
3a.Inclusion and exclusion criteria	0.505703	0.48289	0.0114068	0
3b.Animals or experimental units not included in the analysis	0.509506	0.479087	0.0114068	0
3c.The exact value of n in each experimental group	0.429658	0.159696	0.00760456	0.403042
4a.Whether randomisation was used	0.0152091	0.532319	0.452471	0
4b.The strategy used to minimise potential confounders	0.501901	0.498099	0	0
5 Blinding	0.0760456	0.923954	0	0
6a.Clearly define all outcome measures assessed	0.973384	0.0114068	0.0152091	0
6b.For hypothesis-testing studies, specify the primary outcome measure	0	0.875	0.125	0
7a.Details of the statistical methods used for each analysis	0.944162	0.035533	0.0203046	0
7b. Whether the data met the assumptions of the statistical approach	0.152284	0.847716	0	0
8a.Species-appropriate details of the animals used	0.368821	0	0.631179	0
8b.Further relevant information on the provenance of animals	0	0.570342	0.429658	0
9a.What was done, how it was done, and what was used	0.0114068	0	0.954373	0.0342205
9b.When and how often	0.520913	0.00380228	0.475285	0
9c.Where (including detail of any acclimatisation periods)	0.0304183	0.486692	0.48289	0
9d.Why (provide rationale for procedures)	0.209125	0.406844	0.38403	0
10a.Summary/descriptive statistics for each experimental group	0.0456274	0	0.589354	0.365019
10b.The effect size with a confidence interval.	0.958333	0.0360825	0.00515464	0

## Sheet: N
Characteristic	Yes (N)	No (N)	Partly (N)	Unclear (N)			权重		=
1a.	263	0	0	0	263		0.0493619
1b.	263	0	0	0	263		0.0493619
2a.	203	19	40	1	263		0.0493619
2b.	4	259	0	0	263		0.0493619
3a.	133	127	3	0	263		0.0493619
3b.	134	126	3	0	263		0.0493619
3c.	113	42	2	106	263		0.0493619
4a.	4	140	119	0	263		0.0493619
4b.	132	131	0	0	263		0.0493619
5	20	243	0	0	263		0.0493619
6a.	256	3	4	0	263		0.0493619
6b.	0	7	1	0	8		0.0015015
7a.	186	7	4	0	197		0.0369745
7b.	30	167	0	0	197		0.0369745
8a.	97	0	166	0	263		0.0493619
8b.	0	150	113	0	263		0.0493619
9a.	3	0	251	9	263		0.0493619
9b.	137	1	125	0	263		0.0493619
9c.	8	128	127	0	263		0.0493619
9d.	55	107	101	0	263		0.0493619
10a.	12	0	155	96	263		0.0493619
10b.	184	7	1	0	192		0.036036
					5328

## Sheet: PY & PN & PP & PU
				Characteristic	Yes（%）	weight	PY（%）	NO（%）	weight	PN（%）	Partly（ %）	weight	PP（%）	Unclear（%） ）	weight	PU（%）
				1a.compared group and control group	100.0	0.0493619	4.93619	0.0	0.0493619	0	0.0	0.0493619	0	0.0	0.0493619	0
				1b.experimental unit	100.0	0.0493619	4.93619	0.0	0.0493619	0	0.0	0.0493619	0	0.0	0.0493619	0
				2a. number of experimental units	77.2	0.0493619	3.81074	7.2	0.0493619	0.355405	15.2	0.0493619	0.7503	0.4	0.0493619	0.0197447
				2b.how the sample size was decided	1.5	0.0493619	0.0740428	98.5	0.0493619	4.86214	0.0	0.0493619	0	0.0	0.0493619	0
				3a.inclusion and exclusion criteria	50.6	0.0493619	2.49771	48.3	0.0493619	2.38418	1.1	0.0493619	0.054298	0.0	0.0493619	0
				3b.animals or experimental units not included in the analysis	51.0	0.0493619	2.51745	47.9	0.0493619	2.36443	1.1	0.0493619	0.054298	0.0	0.0493619	0
				3c.the exact value of n in each experimental group	43	0.0493619	2.12256	16.0	0.0493619	0.78979	0.8	0.0493619	0.0394895	40.3	0.0493619	1.98928
				4a.whether randomisation was used	1.5	0.0493619	0.0740428	53.2	0.0493619	2.62605	45.2	0.0493619	2.23116	0.0	0.0493619	0
				4b.the strategy used to minimise potential confounders	50.2	0.0493619	2.47797	49.8	0.0493619	2.45822	0.0	0.0493619	0	0.0	0.0493619	0
				5 Blinding	7.6	0.0493619	0.37515	92.4	0.0493619	4.56104	0.0	0.0493619	0	0.0	0.0493619	0
				6a.clearly define all outcome measures assessed	97.3	0.0493619	4.80291	1.1	0.0493619	0.054298	1.5	0.0493619	0.0740428	0.0	0.0493619	0
				6b.for hypothesis-testing studies, specify the primary outcome measure	0.0	0.0015015	0	87.5	0.0015015	0.131381	12.5	0.0015015	0.0187688	0.0	0.0015015	0
				7a.details of the statistical methods used for each analysis	94.4	0.0369745	3.49039	3.6	0.0369745	0.133108	2.0	0.0369745	0.0739489	0.0	0.0369745	0
				7b. whether the data met the assumptions of the statistical approach	15.2	0.0369745	0.562012	84.8	0.0369745	3.13544	0.0	0.0369745	0	0.0	0.0369745	0
				8a.species-appropriate details of the animals used	36.9	0.0493619	1.82145	0.0	0.0493619	0	63.1	0.0493619	3.11473	0.0	0.0493619	0
				8b.further relevant information on the provenance of animals	0.0	0.0493619	0	57.0	0.0493619	2.81363	43.0	0.0493619	2.12256	0.0	0.0493619	0
				9a.What was done, how it was done, and what was used	1.1	0.0493619	0.054298	0.0	0.0493619	0	95.4	0.0493619	4.70912	3.4	0.0493619	0.16783
				9b.When and how often	52.1	0.0493619	2.57175	0.4	0.0493619	0.0197447	47.5	0.0493619	2.34469	0.0	0.0493619	0
				9c.Where (including detail of any acclimatisation periods)	3.0	0.0493619	0.148086	48.7	0.0493619	2.40392	48.3	0.0493619	2.38418	0.0	0.0493619	0
				9d.Why (provide rationale for procedures)	20.9	0.0493619	1.03166	40.7	0.0493619	2.00903	38.4	0.0493619	1.8955	0.0	0.0493619	0
				10a.Summary/descriptive statistics for each experimental group	4.6	0.0493619	0.227065	0.0	0.0493619	0	58.9	0.0493619	2.90741	36.5	0.0493619	1.80171
				10b.the effect size with a confidence interval.	95.8	0.036036	3.45225	3.6	0.036036	0.12973	0.5	0.036036	0.018018	0.0	0.036036	0
							41.9839			31.2315			22.7925			3.97857
	3978
	8
	169
	169
	164
	4488
