# Supplementary material for: Quality of reporting and adherence to the ARRIVE guidelines 2.0 for preclinical degradable metal research in animal models of bone defect and fracture: a systematic review
Source: Regen Biomater. 2022 Oct 3;9:rbac076. doi: 10.1093/rb/rbac076 (PMC9632456; doi:10.1093/rb/rbac076)
Supplement: rbac076_Supplementary_Data [file rbac076_supplementary_data.zip › supplementary data 11.xlsx]

## Sheet: (N,%)
Item	Characteristic	Yes		No		Partly		Unclear
Abstract	11	2	0.00760456	0	0	261	0.992395	0	0
Background	12a.	8	0.0304183	0	0	255	0.969582	0	0
	12b.	3	0.0114068	250	0.95057	10	0.0380228	0	0
Objectives	13	263	1	0	0	0	0	0	0
Ethical statement	14	200	0.760456	48	0.18251	15	0.0570342	0	0
Housing and husbandry	15	50	0.190114	120	0.456274	93	0.353612	0	0
Animal care and monitoring	16a.	153	0.581749	17	0.0646388	88	0.334601	5	0.0190114
	16b.	130	0.494297	129	0.490494	4	0.0152091	0	0
	16c.	142	0.539924	1	0.00380228	120	0.456274	0	0
Interpretation /scientific implications	17a.	260	0.988593	0	0	3	0.0114068	0	0
	17b.	70	0.26616	192	0.730038	1	0.00380228	0	0
Generalisability /translation	18	262	0.996198	1	0.00380228	0	0	0	0
Protocol registration	19	0	0	263	1	0	0	0	0
Data access	20	28	0.106464	235	0.893536	0	0	0	0
Declaration of interests	21a.	150	0.570342	113	0.429658	0	0	0	0
	21b.	25	0.095057	19	0.0722433	219	0.8327	0	0

## Sheet: PY & PN & PP & PU
Characteristic	Yes（%）	weight	PY（%）	NO（%）	weight	PN（%）	Partly（%）	weight	PY（%）	Unclear（%）	weight	PU（%）
11.abstract	0.8	0.0625	0.05	0	0.0625	0	99.2	0.0625	6.2	0.0	0.0625	0
12a. the rationale and context for the study, and the experimental approach	3	0.0625	0.1875	0	0.0625	0	97.0	0.0625	6.0625	0.0	0.0625	0
12b.how the animal species and model used address the scientific objectives	1.1	0.0625	0.06875	95.057	0.0625	5.94106	3.8	0.0625	0.2375	0.0	0.0625	0
13.objective	100	0.0625	6.25	0	0.0625	0	0.0	0.0625	0	0.0	0.0625	0
14.ethical statement	76	0.0625	4.75	18.251	0.0625	1.14068	5.7	0.0625	0.35625	0.0	0.0625	0
15.housing and husbandry	19	0.0625	1.1875	45.6274	0.0625	2.85171	35.4	0.0625	2.2125	0.0	0.0625	0
16a.any interventions taken to reduce pain, suffering, and distress	58.2	0.0625	3.6375	6.46388	0.0625	0.403992	33.5	0.0625	2.09375	1.9	0.0625	0.11875
16b.any expected or unexpected adverse events	49.4	0.0625	3.0875	49.0494	0.0625	3.06559	1.5	0.0625	0.09375	0.0	0.0625	0
16c.humane endpoints, the signs that were monitored, and the frequency of monitoring	54	0.0625	3.375	0.380228	0.0625	0.0237643	45.6	0.0625	2.85	0.0	0.0625	0
17a.interpreting the results	98.9	0.0625	6.18125	0	0.0625	0	1.1	0.0625	0.06875	0.0	0.0625	0
17b.comment on the study limitations	26.6	0.0625	1.6625	73.0038	0.0625	4.56274	0.4	0.0625	0.025	0.0	0.0625	0
18.Generalisability /translation	99.6	0.0625	6.225	0.380228	0.0625	0.0237643	0.0	0.0625	0	0.0	0.0625	0
19.Protocol registration	0	0.0625	0	100	0.0625	6.25	0.0	0.0625	0	0.0	0.0625	0
20.Data access	10.6	0.0625	0.6625	89.3536	0.0625	5.5846	0.0	0.0625	0	0.0	0.0625	0
21a.any potential conflicts of interest, including financial and nonfinancial	57	0.0625	3.5625	42.9658	0.0625	2.68536	0.0	0.0625	0	0.0	0.0625	0
21b. funding sources and the role of the funder	9.5	0.0625	0.59375	7.22433	0.0625	0.451521	83.3	0.0625	5.20625	0.0	0.0625	0
			41.4813			32.9848			25.4062			0.11875	99.991
